# Supplementary material for: Pharmacogenetic meta-analysis of baseline risk factors, pharmacodynamic, efficacy and tolerability endpoints from two large global cardiovascular outcomes trials for darapladib
Source: PLoS One. 2017 Jul 28;12(7):e0182115. doi: 10.1371/journal.pone.0182115 (PMC5533343; doi:10.1371/journal.pone.0182115)
Supplement: S1 Table — r2: imputation quality. (XLSX) [file pone.0182115.s013.xlsx]

## Sheet: S1 Table
Variant	Chrom	Pos	Gene	r2_STABILITY	r2_SOLID-TIMI 52	Major Allele	Minor Allele	MAF_STABILITY	MAF_SOLID-TIMI 52	LpPLA2BL	LpPLA2BL_P	LpPLA2Change	LpPLA2Change_P	LpPLA2ChangeAdjBL	LpPLA2ChangeAdjBL_P
rs4970824	1	109715950	KIAA1324	0.86242	0.79958	G	A	0.05509	0.06491	-6.41 ( 1.02)	4.01e-10	0.0370 ( 0.94)	0.0056	0.0370 ( 0.94)	0.9685
rs4970829	1	109757295	SARS	0.93133	0.84382	G	A	0.05699	0.06402	-6.12 ( 0.99)	5.71e-10	-0.2835 ( 0.91)	0.0214	-0.2835 ( 0.91)	0.7544
rs61799425	1	109760555	SARS	0.93089	0.84454	T	C	0.05696	0.064	-6.13 ( 0.99)	5.37e-10	-0.2855 ( 0.91)	0.0212	-0.2855 ( 0.91)	0.7527
rs35271870	1	109776285	SARS	0.95997	0.92054	T	C	0.06097	0.06219	-6.84 ( 0.95)	7.47e-13	-0.5620 ( 0.87)	0.0047	-0.5620 ( 0.87)	0.5161
rs61799430	1	109784082		0.96798	0.86555	G	A	0.05791	0.06568	-6.20 ( 0.96)	1.2e-10	-0.2542 ( 0.88)	0.017	-0.2542 ( 0.88)	0.7735
rs12746961	1	109800321	CELSR2	0.97507	0.94958	C	T	0.05996	0.06383	-7.13 ( 0.94)	3.35e-14	-0.5094 ( 0.85)	0.00113	-0.5094 ( 0.85)	0.548
rs12731760	1	109800349	CELSR2	0.97544	0.94915	G	A	0.05996	0.06386	-7.13 ( 0.94)	3.26e-14	-0.5133 ( 0.85)	0.00114	-0.5133 ( 0.85)	0.5449
rs66795935	1	109804883	CELSR2	0.98153	0.94174	C	G	0.06193	0.06705	-7.12 ( 0.92)	1.32e-14	-0.4847 ( 0.83)	0.000688	-0.4847 ( 0.83)	0.5611
rs6657811	1	109807283	CELSR2	0.97843	0.94632	A	T	0.09045	0.10007	-5.86 ( 0.77)	3.18e-14	-0.5630 ( 0.70)	0.00179	-0.5630 ( 0.70)	0.4196
rs4970834	1	109814880	CELSR2	0.99621	0.92825	C	T	0.14651	0.16775	-6.63 ( 0.62)	1.42e-26	-0.2328 ( 0.57)	4.55e-05	-0.2328 ( 0.57)	0.6825
rs611917	1	109815252	CELSR2	0.98868	0.98024	A	G	0.25881	0.29033	-4.30 ( 0.50)	1.05e-17	-0.1713 ( 0.46)	8.44e-05	-0.1713 ( 0.46)	0.7071
rs7528419	1	109817192	CELSR2	0.9998	0.9951	A	G	0.17701	0.19878	-7.43 ( 0.57)	4.97e-39	-0.4227 ( 0.52)	7.76e-09	-0.4227 ( 0.52)	0.4157
rs11102967	1	109817245	CELSR2	0.99635	0.99364	T	C	0.27498	0.31308	-3.91 ( 0.49)	7.76e-16	-0.1180 ( 0.44)	0.000223	-0.1180 ( 0.44)	0.7896
rs12740374	1	109817590	CELSR2	0.99973	0.99893	G	T	0.17646	0.19836	-7.44 ( 0.57)	3.92e-39	-0.4552 ( 0.52)	1.07e-08	-0.4552 ( 0.52)	0.3809
rs660240	1	109817838	CELSR2	0.99984	0.99954	C	T	0.17245	0.194	-7.31 ( 0.57)	4.88e-37	-0.4752 ( 0.52)	6.48e-08	-0.4752 ( 0.52)	0.3644
rs3832016	1	109818158	CELSR2	0.99806	0.99781	I	R	0.17287	0.19442	-7.29 ( 0.57)	6.37e-37	-0.4717 ( 0.52)	7.4e-08	-0.4717 ( 0.52)	0.3679
rs629301	1	109818306	CELSR2	1.00002	0.99989	T	G	0.17904	0.20137	-7.24 ( 0.57)	1.79e-37	-0.4743 ( 0.52)	3.38e-08	-0.4743 ( 0.52)	0.3585
rs646776	1	109818530		0.99996	0.99969	T	C	0.17894	0.20116	-7.25 ( 0.57)	1.75e-37	-0.4793 ( 0.52)	3.81e-08	-0.4793 ( 0.52)	0.3535
rs3902354	1	109819296		0.99196	0.9848	A	C	0.27733	0.31465	-3.94 ( 0.49)	5.5e-16	-0.0382 ( 0.44)	0.000111	-0.0382 ( 0.44)	0.9312
rs67269326	1	109819615		0.97149	0.92177	C	T	0.0605	0.06451	-7.78 ( 0.94)	1.55e-16	-0.3571 ( 0.85)	0.000607	-0.3571 ( 0.85)	0.6738
rs55882046	1	109819981		0.971	0.92096	C	T	0.06059	0.06455	-7.79 ( 0.94)	1.34e-16	-0.3408 ( 0.85)	0.000575	-0.3408 ( 0.85)	0.6879
rs11577931	1	109820884		0.96635	0.92364	A	G	0.05902	0.06265	-7.84 ( 0.95)	1.97e-16	-0.3403 ( 0.86)	0.000671	-0.3403 ( 0.86)	0.6918
rs583104	1	109821307		0.99201	0.99222	T	G	0.19034	0.21787	-6.66 ( 0.55)	6.53e-34	-0.2663 ( 0.50)	9.63e-08	-0.2663 ( 0.50)	0.5946
rs602633	1	109821511		0.9987	0.99936	G	T	0.18237	0.20912	-6.77 ( 0.56)	3.96e-34	-0.2956 ( 0.51)	1.32e-07	-0.2956 ( 0.51)	0.5592
rs4970836	1	109821797		0.88884	0.89391	A	G	0.21218	0.23699	-6.69 ( 0.56)	5.19e-33	-0.3138 ( 0.51)	1.99e-07	-0.3138 ( 0.51)	0.5377
rs4970837	1	109822008		0.99492	0.98074	T	G	0.27729	0.31348	-3.93 ( 0.49)	6.01e-16	-0.0124 ( 0.44)	0.000117	-0.0124 ( 0.44)	0.9776
rs1277930	1	109822143		0.99581	0.99548	A	G	0.18835	0.21583	-6.71 ( 0.55)	2.47e-34	-0.2982 ( 0.50)	9.58e-08	-0.2982 ( 0.50)	0.5516
rs599839	1	109822166		0.99657	0.99593	A	G	0.18995	0.21696	-6.64 ( 0.55)	9.75e-34	-0.2860 ( 0.50)	1.44e-07	-0.2860 ( 0.50)	0.567
rs35358959	1	109824250	PSRC1	0.89128	0.86827	G	A	0.06584	0.07476	-6.21 ( 0.93)	2.24e-11	-0.4427 ( 0.85)	0.0205	-0.4427 ( 0.85)	0.6023
rs138843172	1	109826760		0.90473	0.88667	R	I	0.13042	0.14261	-5.47 ( 0.68)	1.02e-15	-0.9728 ( 0.62)	0.013	-0.9728 ( 0.62)	0.1155
rs672569	1	109827253		0.91829	0.89947	G	A	0.13811	0.15593	-5.10 ( 0.66)	7.03e-15	-1.0192 ( 0.59)	0.0146	-1.0192 ( 0.59)	0.08619
rs141844707	1	109830993		0.95962	0.92257	C	T	0.07143	0.07853	-4.99 ( 0.87)	1.01e-08	-0.1508 ( 0.80)	0.0392	-0.1508 ( 0.80)	0.8496
rs115967373	1	109831225		0.96411	0.93359	G	A	0.07169	0.07922	-4.95 ( 0.87)	1.08e-08	-0.1679 ( 0.79)	0.0409	-0.1679 ( 0.79)	0.8316
rs11057830	12	125307053	SCARB1	0.99555	0.9437	G	A	0.14991	0.15243	3.67 ( 0.63)	7.35e-09	0.1498 ( 0.57)	0.00181	0.1498 ( 0.57)	0.7945
rs10846744	12	125312425	SCARB1	0.95253	0.99716	G	C	0.24613	0.20649	2.89 ( 0.52)	2.58e-08	0.0176 ( 0.47)	0.00124	0.0176 ( 0.47)	0.9701
rs7485656	12	125315647	SCARB1	0.93982	0.956	A	G	0.23973	0.20467	3.07 ( 0.53)	7.62e-09	-0.0701 ( 0.48)	0.000388	-0.0701 ( 0.48)	0.8842
rs11057839	12	125316031	SCARB1	0.96861	0.98353	G	T	0.15706	0.16263	3.50 ( 0.62)	1.57e-08	0.2120 ( 0.56)	0.00265	0.2120 ( 0.56)	0.7052
rs11057840	12	125316055	SCARB1	0.98042	0.98998	A	C	0.15168	0.15607	3.58 ( 0.63)	1.11e-08	0.1909 ( 0.57)	0.00248	0.1909 ( 0.57)	0.7364
rs11057841	12	125316743	SCARB1	0.96257	0.99863	C	T	0.16298	0.16209	3.47 ( 0.61)	1.63e-08	0.2571 ( 0.56)	0.0077	0.2571 ( 0.56)	0.6443
rs190543502	15	43757184	TP53BP1	0.9214	0.94964	T	C	0.02721	0.03053	-7.61 ( 1.37)	2.81e-08	-0.0593 ( 1.25)	0.0132	-0.0593 ( 1.25)	0.9622
rs147233090	15	44028047		0.96231	0.93776	C	T	0.0299	0.03113	-7.20 ( 1.32)	4.32e-08	0.2219 ( 1.20)	0.0144	0.2219 ( 1.20)	0.8533
rs201332528	15	44110722	MFAP1	0.70106	0.62464	R	I	0.05375	0.04794	-6.80 ( 1.24)	4.48e-08	1.0415 ( 1.15)	0.00441	1.0415 ( 1.15)	0.363
rs8035689	15	44200585	FRMD5	0.96329	0.89619	C	T	0.05033	0.05601	-6.00 ( 1.02)	3.68e-09	0.2573 ( 0.94)	0.00437	0.2573 ( 0.94)	0.7842
rs492571	15	44211273	FRMD5	0.99794	0.92557	T	C	0.04554	0.04955	-6.44 ( 1.06)	1.24e-09	0.1223 ( 0.98)	0.00703	0.1223 ( 0.98)	0.9004
rs1561458	15	44214169	FRMD5	0.99716	0.91659	T	A	0.04699	0.0507	-6.07 ( 1.05)	6.87e-09	0.1660 ( 0.96)	0.00679	0.1660 ( 0.96)	0.8631
rs2918952	15	44216740	FRMD5	0.99885	0.92129	G	A	0.04705	0.05088	-5.99 ( 1.04)	9.66e-09	0.1766 ( 0.96)	0.00741	0.1766 ( 0.96)	0.8538
rs481837	15	44218136	FRMD5	0.99961	0.92197	C	T	0.04683	0.05039	-5.98 ( 1.05)	1.11e-08	0.2571 ( 0.96)	0.00735	0.2571 ( 0.96)	0.789
rs483800	15	44218366	FRMD5	0.99586	0.92177	A	G	0.05063	0.05628	-5.67 ( 0.99)	1.14e-08	0.2985 ( 0.91)	0.00573	0.2985 ( 0.91)	0.7433
rs56793082	15	44219508	FRMD5	0.99958	0.92111	C	T	0.04682	0.05015	-6.01 ( 1.05)	1e-08	0.2465 ( 0.96)	0.0071	0.2465 ( 0.96)	0.7981
rs16948098	15	44219607	FRMD5	0.99899	0.91048	G	A	0.04685	0.05168	-5.91 ( 1.04)	1.59e-08	0.2238 ( 0.96)	0.00841	0.2238 ( 0.96)	0.8158
rs74009159	15	44231700	FRMD5	0.98696	0.93295	G	A	0.04713	0.05058	-6.12 ( 1.05)	5.09e-09	0.2432 ( 0.96)	0.00656	0.2432 ( 0.96)	0.8004
rs11853395	15	44234776	FRMD5	0.99059	0.93404	A	C	0.04661	0.04969	-6.22 ( 1.05)	3.42e-09	0.3068 ( 0.96)	0.00535	0.3068 ( 0.96)	0.7503
rs74009160	15	44235915	FRMD5	0.99411	0.94269	C	T	0.04612	0.04913	-6.28 ( 1.05)	2.67e-09	0.2262 ( 0.97)	0.00623	0.2262 ( 0.97)	0.8154
rs4321171	15	44236985	FRMD5	0.98656	0.94338	G	A	0.0464	0.0493	-6.25 ( 1.05)	3.07e-09	0.2794 ( 0.97)	0.00558	0.2794 ( 0.97)	0.7725
rs28654093	15	44239652	FRMD5	0.97667	0.91915	C	T	0.04625	0.05078	-6.32 ( 1.06)	2.4e-09	0.1799 ( 0.97)	0.00859	0.1799 ( 0.97)	0.8534
rs59770554	15	44243512	FRMD5	0.97878	0.9515	C	G	0.05766	0.05885	-5.46 ( 0.96)	1.44e-08	-0.0119 ( 0.88)	0.0115	-0.0119 ( 0.88)	0.9892
rs59561000	15	44243695	FRMD5	0.9876	0.96464	T	A	0.04834	0.05247	-6.25 ( 1.02)	1.04e-09	0.2778 ( 0.94)	0.00608	0.2778 ( 0.94)	0.7682
rs8035382	15	44244523	FRMD5	0.99934	0.97589	T	C	0.06018	0.06053	-5.30 ( 0.94)	1.6e-08	-0.1120 ( 0.86)	0.0172	-0.1120 ( 0.86)	0.8959
rs8035402	15	44244567	FRMD5	0.99928	0.97604	T	C	0.06018	0.06053	-5.30 ( 0.94)	1.59e-08	-0.1114 ( 0.86)	0.0172	-0.1114 ( 0.86)	0.8964
rs2929282	15	44245931	FRMD5	0.99909	0.993	A	T	0.06017	0.06028	-5.28 ( 0.93)	1.64e-08	-0.1181 ( 0.85)	0.0172	-0.1181 ( 0.85)	0.89
rs2930523	15	44249197	FRMD5	0.98329	0.9749	A	T	0.04855	0.05294	-6.26 ( 1.02)	8.37e-10	0.1862 ( 0.94)	0.0076	0.1862 ( 0.94)	0.8427
rs2929279	15	44250054	FRMD5	0.98136	0.97615	C	G	0.04857	0.05272	-6.32 ( 1.02)	6.2e-10	0.2347 ( 0.94)	0.00636	0.2347 ( 0.94)	0.8029
rs2930524	15	44250295	FRMD5	0.98049	0.97319	T	C	0.0486	0.05293	-6.34 ( 1.02)	5.44e-10	0.2408 ( 0.94)	0.00616	0.2408 ( 0.94)	0.7979
rs148300189	15	44254909	FRMD5	0.95963	0.97492	T	C	0.06082	0.06082	-5.51 ( 0.94)	5.31e-09	-0.0341 ( 0.86)	0.0111	-0.0341 ( 0.86)	0.9685
rs2929275	15	44258897	FRMD5	0.88869	0.93238	C	T	0.07084	0.0688	-4.96 ( 0.91)	4.32e-08	0.4940 ( 0.83)	0.00259	0.4940 ( 0.83)	0.5504
rs2623015	15	44262875	FRMD5	0.90205	0.95312	A	C	0.06185	0.06122	-5.95 ( 0.96)	5.78e-10	0.1037 ( 0.88)	0.00488	0.1037 ( 0.88)	0.9061
rs140728846	15	44264273	FRMD5	0.52434	0.5373	R	I	0.07579	0.07412	-7.96 ( 1.17)	8.99e-12	-0.1893 ( 1.08)	0.0187	-0.1893 ( 1.08)	0.8605
rs8033233	15	44265624	FRMD5	0.89309	0.93238	C	T	0.05019	0.05407	-6.99 ( 1.04)	2e-11	0.3568 ( 0.96)	0.00352	0.3568 ( 0.96)	0.709
rs2929281	15	44266081	FRMD5	0.87007	0.91394	G	T	0.04871	0.05214	-7.20 ( 1.07)	1.95e-11	0.3363 ( 0.99)	0.00461	0.3363 ( 0.99)	0.7329
rs2412845	15	44266692	FRMD5	0.89761	0.93887	C	T	0.04955	0.05313	-7.11 ( 1.05)	1.14e-11	0.3388 ( 0.96)	0.00393	0.3388 ( 0.96)	0.725
rs138570705	15	44266730	FRMD5	0.94337	0.94145	G	A	0.0281	0.02941	-8.65 ( 1.37)	2.5e-10	0.4399 ( 1.25)	0.0025	0.4399 ( 1.25)	0.7253
rs2412846	15	44269353	FRMD5	0.89993	0.94361	G	A	0.04959	0.05323	-7.15 ( 1.05)	8.14e-12	0.3501 ( 0.96)	0.00351	0.3501 ( 0.96)	0.7157
rs2412847	15	44269599	FRMD5	0.9072	0.89944	G	A	0.04151	0.04295	-7.72 ( 1.16)	2.8e-11	0.6617 ( 1.07)	0.00247	0.6617 ( 1.07)	0.5354
rs2412848	15	44269607	FRMD5	0.90015	0.94402	G	T	0.04959	0.05324	-7.15 ( 1.05)	7.81e-12	0.3509 ( 0.96)	0.00348	0.3509 ( 0.96)	0.7149
rs2957583	15	44269775	FRMD5	0.85932	0.94264	A	C	0.07644	0.06987	-5.38 ( 0.89)	1.34e-09	0.0835 ( 0.81)	0.0178	0.0835 ( 0.81)	0.9177
rs2930528	15	44270531	FRMD5	0.9009	0.94468	A	G	0.04957	0.05323	-7.15 ( 1.04)	7.7e-12	0.3558 ( 0.96)	0.00347	0.3558 ( 0.96)	0.7111
rs5812258	15	44275160	FRMD5	0.75918	0.7826	D	R	0.09291	0.08991	-5.48 ( 0.87)	2.71e-10	-0.1405 ( 0.79)	0.0185	-0.1405 ( 0.79)	0.8591
rs2412849	15	44276555	FRMD5	0.69927	0.71966	G	C	0.09723	0.10365	-5.28 ( 0.87)	1.24e-09	0.1234 ( 0.79)	0.0111	0.1234 ( 0.79)	0.8759
rs6493091	15	44277216	FRMD5	0.70853	0.76424	T	C	0.08028	0.08209	-6.09 ( 0.94)	1e-10	-0.0013 ( 0.86)	0.00452	-0.0013 ( 0.86)	0.9988
rs2412850	15	44278161	FRMD5	0.87616	0.99738	G	A	0.0761	0.07008	-5.49 ( 0.87)	3.22e-10	0.0898 ( 0.80)	0.0123	0.0898 ( 0.80)	0.9101
rs2412851	15	44278441	FRMD5	0.9151	0.99253	A	G	0.04993	0.05395	-7.14 ( 1.02)	3.25e-12	0.4047 ( 0.94)	0.00277	0.4047 ( 0.94)	0.6671
rs11854312	15	44279709	FRMD5	0.88214	0.99005	C	T	0.07599	0.07018	-5.53 ( 0.87)	2.45e-10	0.0647 ( 0.80)	0.0123	0.0647 ( 0.80)	0.9352
rs11070417	15	44279850	FRMD5	0.59803	0.68123	C	T	0.07963	0.08348	-7.08 ( 1.02)	3.6e-12	-0.0463 ( 0.94)	0.00432	-0.0463 ( 0.94)	0.9606
rs11632901	15	44280253	FRMD5	0.93058	0.99352	C	T	0.04965	0.05382	-7.23 ( 1.02)	1.51e-12	0.3725 ( 0.94)	0.00213	0.3725 ( 0.94)	0.6916
rs4924727	15	44280609	FRMD5	0.89244	0.9817	G	T	0.07588	0.07072	-5.56 ( 0.87)	1.71e-10	0.0693 ( 0.79)	0.0111	0.0693 ( 0.79)	0.9304
rs10851415	15	44284168	FRMD5	0.93759	0.98311	A	G	0.05002	0.05457	-7.29 ( 1.02)	7.58e-13	0.3911 ( 0.93)	0.00167	0.3911 ( 0.93)	0.6756
rs11635948	15	44286094	FRMD5	0.94013	0.98222	T	C	0.06056	0.06125	-6.33 ( 0.94)	1.46e-11	-0.1118 ( 0.86)	0.00655	-0.1118 ( 0.86)	0.8964
rs11631340	15	44286325	FRMD5	0.91194	0.97982	C	T	0.07546	0.07076	-5.59 ( 0.87)	1.19e-10	0.0701 ( 0.79)	0.00985	0.0701 ( 0.79)	0.9293
rs8037596	15	44287597	FRMD5	0.95214	0.98866	C	A	0.04965	0.05431	-7.20 ( 1.01)	1.24e-12	0.3925 ( 0.93)	0.00203	0.3925 ( 0.93)	0.6737
rs6493092	15	44289418	FRMD5	0.97018	0.99624	T	C	0.04948	0.05385	-7.22 ( 1.01)	8.8e-13	0.4035 ( 0.93)	0.00157	0.4035 ( 0.93)	0.6639
rs112966946	15	44289852	FRMD5	0.66921	0.78314	I	R	0.06933	0.06619	-7.26 ( 1.04)	2.64e-12	0.2085 ( 0.95)	0.00267	0.2085 ( 0.95)	0.8268
rs4924728	15	44289953	FRMD5	0.98068	0.98454	C	T	0.05971	0.06094	-6.36 ( 0.93)	8.59e-12	-0.1205 ( 0.85)	0.0049	-0.1205 ( 0.85)	0.8877
rs4924729	15	44291244	FRMD5	0.98563	0.9939	C	T	0.0494	0.05391	-7.21 ( 1.01)	7.86e-13	0.4189 ( 0.92)	0.00143	0.4189 ( 0.92)	0.6505
rs11638352	15	44293137	FRMD5	0.97609	0.97395	A	C	0.04988	0.05465	-7.25 ( 1.01)	6.63e-13	0.4912 ( 0.93)	0.00129	0.4912 ( 0.93)	0.5962
rs12913809	15	44293211	FRMD5	0.98127	0.96227	T	G	0.04991	0.05569	-7.19 ( 1.01)	8.54e-13	0.3869 ( 0.92)	0.00183	0.3869 ( 0.92)	0.6752
rs2412854	15	44294472	FRMD5	0.99247	0.98284	G	A	0.04949	0.05466	-7.18 ( 1.00)	8.65e-13	0.4707 ( 0.92)	0.00149	0.4707 ( 0.92)	0.6094
rs2412853	15	44295257	FRMD5	0.995	0.9797	T	C	0.04964	0.05485	-7.13 ( 1.00)	1.1e-12	0.4670 ( 0.92)	0.0017	0.4670 ( 0.92)	0.612
rs4924731	15	44296724	FRMD5	0.99226	0.97654	G	A	0.04964	0.05474	-7.13 ( 1.00)	1.29e-12	0.4257 ( 0.92)	0.00183	0.4257 ( 0.92)	0.6445
rs138893177	15	44297617	FRMD5	0.98014	0.95678	C	T	0.02729	0.02876	-8.94 ( 1.36)	5.89e-11	0.5825 ( 1.25)	0.00104	0.5825 ( 1.25)	0.6415
rs2412852	15	44303086	FRMD5	0.96465	0.9708	C	T	0.0737	0.06983	-5.61 ( 0.87)	9.14e-11	0.0765 ( 0.79)	0.0109	0.0765 ( 0.79)	0.9228
rs11272257	15	44303386	FRMD5	0.5828	0.60352	I	R	0.09586	0.10267	-6.59 ( 0.96)	6.69e-12	-0.1302 ( 0.89)	0.00554	-0.1302 ( 0.89)	0.8832
rs10851416	15	44304308	FRMD5	0.99066	0.98046	A	G	0.04956	0.05436	-7.08 ( 1.01)	1.81e-12	0.5105 ( 0.92)	0.00151	0.5105 ( 0.92)	0.58
rs8035212	15	44304636	FRMD5	0.96617	0.96842	C	T	0.07364	0.06991	-5.60 ( 0.87)	9.59e-11	0.0768 ( 0.79)	0.0108	0.0768 ( 0.79)	0.9224
rs149779816	15	44305440	FRMD5	0.98087	0.95392	A	T	0.02729	0.02871	-8.96 ( 1.37)	5.52e-11	0.5896 ( 1.25)	0.00104	0.5896 ( 1.25)	0.6378
rs6493093	15	44305495	FRMD5	0.99084	0.97242	G	C	0.04939	0.05473	-7.11 ( 1.01)	1.56e-12	0.4890 ( 0.92)	0.00152	0.4890 ( 0.92)	0.5964
rs148596463	15	44305780	FRMD5	0.9809	0.95384	G	C	0.02729	0.02871	-8.96 ( 1.37)	5.5e-11	0.5896 ( 1.25)	0.00104	0.5896 ( 1.25)	0.6378
rs4923969	15	44308536	FRMD5	0.99333	0.97728	G	A	0.04932	0.0543	-7.09 ( 1.01)	1.86e-12	0.5074 ( 0.92)	0.00134	0.5074 ( 0.92)	0.5826
rs7176955	15	44308905	FRMD5	0.9913	0.96513	G	A	0.05153	0.05722	-6.70 ( 0.98)	8.54e-12	0.3152 ( 0.90)	0.00147	0.3152 ( 0.90)	0.7264
rs28667396	15	44309387	FRMD5	0.99373	0.97597	C	T	0.04939	0.05433	-7.07 ( 1.01)	2.17e-12	0.5156 ( 0.92)	0.00134	0.5156 ( 0.92)	0.5764
rs9920249	15	44310206	FRMD5	0.99425	0.97501	A	T	0.04944	0.05435	-7.05 ( 1.01)	2.46e-12	0.5207 ( 0.92)	0.00135	0.5207 ( 0.92)	0.5724
rs6493094	15	44310790	FRMD5	0.99981	0.95589	A	G	0.06024	0.06238	-6.08 ( 0.92)	4.52e-11	0.0051 ( 0.84)	0.00587	0.0051 ( 0.84)	0.9952
rs8037441	15	44311916	FRMD5	0.99364	0.96728	C	T	0.04948	0.05441	-7.05 ( 1.01)	2.57e-12	0.5300 ( 0.92)	0.00136	0.5300 ( 0.92)	0.566
rs2114420	15	44312583	FRMD5	0.97793	0.96163	C	T	0.07385	0.07067	-5.49 ( 0.86)	1.66e-10	0.0800 ( 0.78)	0.00893	0.0800 ( 0.78)	0.9185
rs2114421	15	44313055	FRMD5	0.9762	0.9581	C	T	0.0734	0.06981	-5.51 ( 0.86)	1.91e-10	0.0877 ( 0.79)	0.0127	0.0877 ( 0.79)	0.9114
rs12324261	15	44318471	FRMD5	0.99247	0.96518	G	A	0.04955	0.0546	-7.02 ( 1.01)	2.97e-12	0.5285 ( 0.92)	0.00136	0.5285 ( 0.92)	0.5669
rs8036541	15	44319377	FRMD5	0.99223	0.96449	T	C	0.04955	0.05458	-7.02 ( 1.01)	3.03e-12	0.5312 ( 0.92)	0.00137	0.5312 ( 0.92)	0.565
rs8041487	15	44319762	FRMD5	0.99212	0.96406	T	G	0.04956	0.05463	-7.02 ( 1.01)	3.05e-12	0.5296 ( 0.92)	0.00136	0.5296 ( 0.92)	0.5662
rs10518994	15	44321136	FRMD5	0.97755	0.9561	C	T	0.07403	0.07107	-5.46 ( 0.86)	1.93e-10	0.0600 ( 0.78)	0.00928	0.0600 ( 0.78)	0.9388
rs1863600	15	44322405	FRMD5	0.81594	0.78423	A	C	0.09106	0.09078	-5.26 ( 0.85)	6.81e-10	0.0460 ( 0.78)	0.00715	0.0460 ( 0.78)	0.9527
rs1820482	15	44325302	FRMD5	0.99169	0.94949	G	A	0.05978	0.06144	-6.12 ( 0.93)	5.73e-11	0.0026 ( 0.85)	0.00883	0.0026 ( 0.85)	0.9975
rs11070419	15	44327179	FRMD5	0.98706	0.94435	G	C	0.04975	0.05539	-6.99 ( 1.01)	4.19e-12	0.5435 ( 0.92)	0.00154	0.5435 ( 0.92)	0.5567
rs4924734	15	44328070	FRMD5	0.9869	0.94375	T	G	0.04976	0.0554	-6.99 ( 1.01)	4.27e-12	0.5434 ( 0.93)	0.00154	0.5434 ( 0.93)	0.557
rs4923972	15	44329256	FRMD5	0.98333	0.94611	A	G	0.04998	0.05518	-7.04 ( 1.01)	3.11e-12	0.5091 ( 0.93)	0.00133	0.5091 ( 0.93)	0.5821
rs4924735	15	44329296	FRMD5	0.98857	0.94608	T	A	0.04994	0.05559	-6.97 ( 1.00)	4.2e-12	0.5158 ( 0.92)	0.00102	0.5158 ( 0.92)	0.5748
rs4597286	15	44330290	FRMD5	0.8983	0.85014	C	T	0.08089	0.08075	-5.48 ( 0.86)	1.93e-10	-0.0258 ( 0.78)	0.0118	-0.0258 ( 0.78)	0.9738
rs12900237	15	44330810	FRMD5	0.88424	0.79481	T	A	0.08233	0.0868	-5.49 ( 0.86)	1.81e-10	0.0050 ( 0.78)	0.00741	0.0050 ( 0.78)	0.995
rs3919618	15	44334188	FRMD5	0.98369	0.94447	G	A	0.05048	0.05525	-6.76 ( 1.01)	1.87e-11	0.5455 ( 0.92)	0.00177	0.5455 ( 0.92)	0.5546
rs10152607	15	44335564	FRMD5	0.98633	0.94319	T	A	0.04955	0.05484	-7.01 ( 1.01)	4.5e-12	0.5411 ( 0.93)	0.00133	0.5411 ( 0.93)	0.5601
rs7402780	15	44336044	FRMD5	0.544	0.54564	G	A	0.12094	0.12032	-5.06 ( 0.92)	3.73e-08	-0.6584 ( 0.84)	0.066	-0.6584 ( 0.84)	0.4347
rs12591537	15	44338263	FRMD5	0.98803	0.93317	A	T	0.07433	0.07225	-5.40 ( 0.86)	2.82e-10	0.0468 ( 0.78)	0.00875	0.0468 ( 0.78)	0.9522
rs1426658	15	44338919	FRMD5	0.99086	0.92613	T	C	0.06058	0.06324	-6.01 ( 0.93)	9.53e-11	0.0120 ( 0.85)	0.00625	0.0120 ( 0.85)	0.9888
rs12900880	15	44339598	FRMD5	0.99105	0.92519	T	C	0.06057	0.06328	-6.01 ( 0.93)	9.62e-11	0.0117 ( 0.85)	0.00625	0.0117 ( 0.85)	0.989
rs2412855	15	44340480	FRMD5	0.9892	0.92405	A	G	0.0745	0.07302	-5.36 ( 0.85)	3.6e-10	0.0419 ( 0.78)	0.00956	0.0419 ( 0.78)	0.9571
rs2899103	15	44340555	FRMD5	0.98607	0.93138	T	A	0.04981	0.05569	-6.99 ( 1.01)	4.56e-12	0.5609 ( 0.93)	0.0014	0.5609 ( 0.93)	0.545
rs8041650	15	44342874	FRMD5	0.91212	0.83357	G	C	0.05533	0.0624	-6.62 ( 1.01)	4.76e-11	0.5810 ( 0.92)	0.00233	0.5810 ( 0.92)	0.5293
rs12437804	15	44346761	FRMD5	0.99921	0.92586	T	C	0.07407	0.07263	-5.37 ( 0.85)	3.38e-10	0.0274 ( 0.78)	0.00889	0.0274 ( 0.78)	0.9719
rs4419034	15	44348400	FRMD5	0.99528	0.92626	C	T	0.07353	0.07152	-5.44 ( 0.86)	2.78e-10	0.0259 ( 0.79)	0.0122	0.0259 ( 0.79)	0.9737
rs958485	15	44350065	FRMD5	0.99437	0.92348	G	A	0.07424	0.07275	-5.38 ( 0.86)	3.33e-10	0.0308 ( 0.78)	0.00863	0.0308 ( 0.78)	0.9685
rs143573049	15	44355362	FRMD5	0.97746	0.93473	C	G	0.02717	0.02831	-8.99 ( 1.38)	7.03e-11	0.6140 ( 1.26)	0.00109	0.6140 ( 1.26)	0.6271
rs890465	15	44356463	FRMD5	0.98279	0.90801	A	G	0.07417	0.07315	-5.48 ( 0.86)	1.98e-10	0.1052 ( 0.78)	0.009	0.1052 ( 0.78)	0.8932
rs144022883	15	44363739	FRMD5	0.97159	0.93229	G	A	0.02707	0.02824	-9.03 ( 1.38)	7.09e-11	0.6306 ( 1.27)	0.00109	0.6306 ( 1.27)	0.6192
rs4924737	15	44364901	FRMD5	0.97913	0.92677	A	T	0.04961	0.05546	-6.98 ( 1.02)	6.58e-12	0.5833 ( 0.93)	0.00123	0.5833 ( 0.93)	0.5311
rs10459588	15	44365946	FRMD5	0.94307	0.86098	T	G	0.06112	0.06617	-6.24 ( 0.95)	4.88e-11	0.0918 ( 0.87)	0.00555	0.0918 ( 0.87)	0.916
rs11857696	15	44366258	FRMD5	0.972	0.91009	A	T	0.07468	0.07391	-5.44 ( 0.86)	2.38e-10	0.0771 ( 0.78)	0.00566	0.0771 ( 0.78)	0.9213
rs8038096	15	44367290	FRMD5	0.97361	0.91259	C	A	0.07471	0.07401	-5.45 ( 0.86)	1.99e-10	0.0670 ( 0.78)	0.00578	0.0670 ( 0.78)	0.9315
rs144637338	15	44375924	FRMD5	0.96364	0.9291	T	C	0.0269	0.02815	-9.07 ( 1.39)	7.22e-11	0.6607 ( 1.28)	0.00108	0.6607 ( 1.28)	0.6047
rs1365456	15	44378843	FRMD5	0.97161	0.91968	T	C	0.04968	0.05571	-6.93 ( 1.02)	9.78e-12	0.6160 ( 0.93)	0.00113	0.6160 ( 0.93)	0.5096
rs2555375	15	44380904	FRMD5	0.96452	0.90914	A	G	0.04999	0.05643	-6.90 ( 1.02)	1.29e-11	0.6292 ( 0.93)	0.00129	0.6292 ( 0.93)	0.5008
rs2114417	15	44385864	FRMD5	0.80294	0.77906	A	G	0.09049	0.08725	-5.22 ( 0.86)	1.34e-09	-0.0265 ( 0.79)	0.00977	-0.0265 ( 0.79)	0.9732
rs2733221	15	44389870	FRMD5	0.97359	0.91007	C	T	0.0489	0.05572	-7.14 ( 1.03)	3.56e-12	0.5665 ( 0.94)	0.00118	0.5665 ( 0.94)	0.5488
rs2706488	15	44389897	FRMD5	0.96479	0.90198	A	G	0.07464	0.07351	-5.38 ( 0.86)	4.69e-10	-0.0209 ( 0.79)	0.00924	-0.0209 ( 0.79)	0.9789
rs2042741	15	44390286	FRMD5	0.9691	0.90972	C	T	0.07429	0.0728	-5.41 ( 0.86)	3.99e-10	-0.0274 ( 0.79)	0.00847	-0.0274 ( 0.79)	0.9723
rs201111649	15	44392416	FRMD5	0.65953	0.62087	D	R	0.07899	0.08711	-7.21 ( 1.01)	7.62e-13	0.3797 ( 0.93)	0.00103	0.3797 ( 0.93)	0.6818
rs67292311	15	44393357	FRMD5	0.96967	0.87684	D	R	0.05011	0.0577	-7.05 ( 1.02)	4.98e-12	0.5951 ( 0.94)	0.00127	0.5951 ( 0.94)	0.5264
rs1115870	15	44396035	FRMD5	0.98426	0.89783	T	G	0.04946	0.05634	-7.08 ( 1.02)	3.97e-12	0.5720 ( 0.94)	0.00139	0.5720 ( 0.94)	0.5422
rs2733226	15	44399540	FRMD5	0.97998	0.90386	C	T	0.07505	0.07302	-5.35 ( 0.86)	4.87e-10	-0.0110 ( 0.79)	0.0075	-0.0110 ( 0.79)	0.9889
rs2623019	15	44399628	FRMD5	0.98005	0.90387	A	G	0.07506	0.07302	-5.35 ( 0.86)	4.89e-10	-0.0110 ( 0.79)	0.00751	-0.0110 ( 0.79)	0.9889
rs2706493	15	44400648	FRMD5	0.87899	0.80017	A	G	0.08454	0.08362	-5.60 ( 0.86)	7.49e-11	-0.0163 ( 0.79)	0.00554	-0.0163 ( 0.79)	0.9834
rs2623017	15	44403285	FRMD5	0.97944	0.8986	G	C	0.0499	0.056	-7.10 ( 1.02)	3.48e-12	0.5665 ( 0.94)	0.00128	0.5665 ( 0.94)	0.5462
rs2615297	15	44406021	FRMD5	0.99947	0.90694	C	A	0.0491	0.05593	-7.04 ( 1.02)	4.48e-12	0.7671 ( 0.94)	0.000772	0.7671 ( 0.94)	0.4124
rs2706481	15	44406317	FRMD5	0.9734	0.89769	A	G	0.07564	0.0743	-5.29 ( 0.86)	6.7e-10	0.1687 ( 0.78)	0.0054	0.1687 ( 0.78)	0.8295
rs2733201	15	44408401	FRMD5	0.68427	0.65388	C	T	0.07311	0.08176	-7.30 ( 1.01)	5.87e-13	0.4925 ( 0.93)	0.000683	0.4925 ( 0.93)	0.5979
rs1808509	15	44409539	FRMD5	0.95223	0.91238	T	C	0.07624	0.07339	-5.40 ( 0.86)	3.71e-10	0.1748 ( 0.79)	0.00473	0.1748 ( 0.79)	0.8243
rs2019074	15	44409870	FRMD5	0.95183	0.91253	T	C	0.07626	0.07339	-5.40 ( 0.86)	3.71e-10	0.1754 ( 0.79)	0.00473	0.1754 ( 0.79)	0.8237
rs2957581	15	44410082	FRMD5	0.952	0.91627	C	T	0.07623	0.07323	-5.38 ( 0.86)	4.27e-10	0.1620 ( 0.79)	0.00525	0.1620 ( 0.79)	0.8369
rs1160066	15	44410937	FRMD5	0.9518	0.91635	G	A	0.07624	0.07323	-5.38 ( 0.86)	4.26e-10	0.1620 ( 0.79)	0.00524	0.1620 ( 0.79)	0.8369
rs2706474	15	44411395	FRMD5	0.93598	0.9158	C	A	0.07679	0.07314	-5.46 ( 0.86)	2.69e-10	0.1792 ( 0.79)	0.00551	0.1792 ( 0.79)	0.8206
rs2615295	15	44412598	FRMD5	0.93711	0.92606	T	C	0.07705	0.07346	-5.37 ( 0.86)	4.45e-10	0.1920 ( 0.79)	0.0051	0.1920 ( 0.79)	0.8071
rs2615294	15	44412620	FRMD5	0.94219	0.90963	A	C	0.05085	0.05649	-7.12 ( 1.02)	3.08e-12	0.7879 ( 0.94)	0.00067	0.7879 ( 0.94)	0.4014
rs2555380	15	44412635	FRMD5	0.9421	0.90965	T	A	0.05085	0.05649	-7.12 ( 1.02)	3.09e-12	0.7879 ( 0.94)	0.000669	0.7879 ( 0.94)	0.4014
rs1807974	15	44412855	FRMD5	0.86933	0.8311	C	G	0.08294	0.0819	-5.33 ( 0.86)	7.13e-10	0.2108 ( 0.79)	0.00459	0.2108 ( 0.79)	0.7892
rs2015277	15	44413161	FRMD5	0.92422	0.9213	C	T	0.07666	0.07288	-5.48 ( 0.87)	2.63e-10	0.2183 ( 0.79)	0.00351	0.2183 ( 0.79)	0.7828
rs35129810	15	44413353	FRMD5	0.93236	0.92778	D	R	0.07749	0.07344	-5.36 ( 0.86)	4.75e-10	0.1930 ( 0.79)	0.00507	0.1930 ( 0.79)	0.8061
rs201477734	15	44413479	FRMD5	0.781	0.73859	D	R	0.09413	0.09708	-5.38 ( 0.86)	3.25e-10	0.3761 ( 0.78)	0.0038	0.3761 ( 0.78)	0.631
rs61366502	15	44413480	FRMD5	0.93228	0.92791	D	R	0.07749	0.07344	-5.36 ( 0.86)	4.73e-10	0.1936 ( 0.79)	0.00506	0.1936 ( 0.79)	0.8055
rs2615293	15	44414328	FRMD5	0.92735	0.91353	T	A	0.07818	0.07491	-5.29 ( 0.86)	7.12e-10	0.3005 ( 0.78)	0.0044	0.3005 ( 0.78)	0.7014
rs2706471	15	44414370	FRMD5	0.93283	0.91201	T	C	0.05138	0.05651	-7.11 ( 1.02)	3.46e-12	0.7942 ( 0.94)	0.000653	0.7942 ( 0.94)	0.3977
rs2615292	15	44414376	FRMD5	0.93096	0.92926	G	C	0.07759	0.07347	-5.36 ( 0.86)	4.8e-10	0.1994 ( 0.79)	0.00503	0.1994 ( 0.79)	0.7997
rs2615291	15	44414616	FRMD5	0.91472	0.91256	C	T	0.08025	0.07604	-5.54 ( 0.85)	9.01e-11	0.1772 ( 0.78)	0.00403	0.1772 ( 0.78)	0.8204
rs2615290	15	44414657	FRMD5	0.93083	0.92953	C	T	0.0776	0.07347	-5.36 ( 0.86)	4.82e-10	0.2004 ( 0.79)	0.00503	0.2004 ( 0.79)	0.7987
rs2059626	15	44414922	FRMD5	0.88635	0.85092	A	C	0.07771	0.07318	-5.39 ( 0.89)	1.25e-09	0.1334 ( 0.81)	0.0089	0.1334 ( 0.81)	0.869
rs2059627	15	44414958	FRMD5	0.89723	0.87695	C	T	0.05446	0.05895	-6.91 ( 1.02)	1.15e-11	0.7900 ( 0.94)	0.000591	0.7900 ( 0.94)	0.3986
rs5812267	15	44415088	FRMD5	0.9206	0.92265	D	R	0.07869	0.07448	-5.34 ( 0.86)	5.31e-10	0.1123 ( 0.78)	0.00573	0.1123 ( 0.78)	0.8862
rs2059628	15	44415271	FRMD5	0.9306	0.9364	G	A	0.07762	0.07353	-5.33 ( 0.86)	5.51e-10	0.2048 ( 0.78)	0.00503	0.2048 ( 0.78)	0.7941
rs2733203	15	44415602	FRMD5	0.93008	0.92976	T	G	0.07796	0.07432	-5.26 ( 0.86)	8.1e-10	0.2950 ( 0.78)	0.00457	0.2950 ( 0.78)	0.706
rs2615288	15	44415886	FRMD5	0.93005	0.92984	A	T	0.07796	0.07432	-5.26 ( 0.86)	8.1e-10	0.2956 ( 0.78)	0.00457	0.2956 ( 0.78)	0.7055
rs2615287	15	44415993	FRMD5	0.93	0.92999	T	A	0.07797	0.07432	-5.26 ( 0.86)	8.03e-10	0.2956 ( 0.78)	0.00457	0.2956 ( 0.78)	0.7055
rs2733204	15	44417012	FRMD5	0.92788	0.93621	T	A	0.07791	0.07414	-5.28 ( 0.86)	7.57e-10	0.2107 ( 0.78)	0.00555	0.2107 ( 0.78)	0.7879
rs2615286	15	44417068	FRMD5	0.9124	0.9682	T	C	0.08372	0.08277	-4.53 ( 0.82)	3.77e-08	0.5086 ( 0.75)	0.00493	0.5086 ( 0.75)	0.4982
rs2615285	15	44417376	FRMD5	0.92908	0.93663	A	G	0.07756	0.0734	-5.38 ( 0.86)	3.99e-10	0.1980 ( 0.79)	0.00489	0.1980 ( 0.79)	0.8011
rs7166715	15	44417606	FRMD5	0.92987	0.93843	T	C	0.07768	0.07354	-5.32 ( 0.86)	5.66e-10	0.2080 ( 0.78)	0.00503	0.2080 ( 0.78)	0.7908
rs2706473	15	44417735	FRMD5	0.92982	0.93859	A	C	0.07768	0.07354	-5.32 ( 0.86)	5.59e-10	0.2080 ( 0.78)	0.00503	0.2080 ( 0.78)	0.7908
rs2555385	15	44419459	FRMD5	0.9295	0.93968	T	C	0.07771	0.07354	-5.32 ( 0.86)	5.69e-10	0.2099 ( 0.78)	0.00503	0.2099 ( 0.78)	0.7889
rs2615280	15	44419919	FRMD5	0.91367	0.97146	G	A	0.08389	0.08278	-4.52 ( 0.82)	3.8e-08	0.5134 ( 0.75)	0.00495	0.5134 ( 0.75)	0.4937
rs2555384	15	44420900	FRMD5	0.91266	0.9706	G	T	0.0838	0.08262	-4.52 ( 0.82)	3.81e-08	0.5183 ( 0.75)	0.00492	0.5183 ( 0.75)	0.4901
rs2706490	15	44422238	FRMD5	0.91425	0.98246	G	C	0.08395	0.08278	-4.49 ( 0.82)	4.24e-08	0.5198 ( 0.75)	0.00495	0.5198 ( 0.75)	0.4871
rs2706491	15	44423829	FRMD5	0.86739	0.94409	A	G	0.09023	0.08777	-4.62 ( 0.81)	1.38e-08	0.4825 ( 0.74)	0.0048	0.4825 ( 0.74)	0.5162
rs2706492	15	44423846	FRMD5	0.91704	0.98934	C	T	0.08415	0.08281	-4.47 ( 0.82)	4.41e-08	0.5241 ( 0.75)	0.00503	0.5241 ( 0.75)	0.4822
rs2555382	15	44424316	FRMD5	0.91643	0.98941	T	G	0.08426	0.08289	-4.47 ( 0.82)	4.45e-08	0.5246 ( 0.75)	0.00507	0.5246 ( 0.75)	0.4815
rs8042697	15	44425438	FRMD5	0.91805	0.99215	A	C	0.08421	0.08281	-4.46 ( 0.82)	4.5e-08	0.5267 ( 0.74)	0.00505	0.5267 ( 0.74)	0.4796
rs56134779	15	44426368	FRMD5	0.53201	0.59738	I	R	0.15416	0.14619	-4.50 ( 0.82)	4.56e-08	0.3559 ( 0.75)	0.00355	0.3559 ( 0.75)	0.6361
rs2042738	15	44426553	FRMD5	0.91871	0.99769	G	T	0.08424	0.08279	-4.45 ( 0.81)	4.83e-08	0.5284 ( 0.74)	0.00507	0.5284 ( 0.74)	0.4773
rs2042739	15	44426590	FRMD5	0.91883	0.99801	G	A	0.08425	0.08279	-4.44 ( 0.81)	4.86e-08	0.5288 ( 0.74)	0.00508	0.5288 ( 0.74)	0.477
rs1813196	15	44426716	FRMD5	0.84947	0.89818	G	A	0.06349	0.07146	-5.38 ( 0.95)	1.45e-08	1.0799 ( 0.87)	0.00165	1.0799 ( 0.87)	0.2146
rs2615268	15	44427797	FRMD5	0.72252	0.80451	G	A	0.07621	0.08181	-5.69 ( 0.94)	1.66e-09	1.0405 ( 0.87)	0.00122	1.0405 ( 0.87)	0.2299
rs2615269	15	44427956	FRMD5	0.91855	0.98651	G	A	0.08452	0.08347	-4.44 ( 0.81)	4.98e-08	0.5380 ( 0.74)	0.00513	0.5380 ( 0.74)	0.4694
rs11370459	15	44428873	FRMD5	0.91048	0.97628	R	I	0.08382	0.08312	-4.53 ( 0.82)	3.31e-08	0.5649 ( 0.75)	0.00378	0.5649 ( 0.75)	0.4505
rs2706487	15	44428885	FRMD5	0.90049	0.95845	C	T	0.05746	0.06573	-5.84 ( 0.96)	1.11e-09	1.1975 ( 0.88)	0.000491	1.1975 ( 0.88)	0.1731
rs148076268	15	44429868	FRMD5	0.95564	0.92317	A	T	0.02665	0.02709	-9.41 ( 1.41)	2.81e-11	0.4400 ( 1.29)	0.000765	0.4400 ( 1.29)	0.7336
rs1820484	15	44429885	FRMD5	0.91344	0.96484	T	C	0.05841	0.06631	-5.67 ( 0.95)	2.2e-09	1.1445 ( 0.87)	0.000823	1.1445 ( 0.87)	0.1882
rs1820485	15	44430332	FRMD5	0.92426	0.98548	A	G	0.08441	0.08327	-4.45 ( 0.81)	4.74e-08	0.5420 ( 0.74)	0.00505	0.5420 ( 0.74)	0.4657
rs2555389	15	44431145	FRMD5	0.91419	0.96328	G	A	0.05845	0.06633	-5.67 ( 0.95)	2.2e-09	1.1431 ( 0.87)	0.000832	1.1431 ( 0.87)	0.1887
rs2114415	15	44432894	FRMD5	0.81757	0.90476	C	T	0.09639	0.09015	-4.63 ( 0.82)	1.38e-08	0.4374 ( 0.75)	0.00398	0.4374 ( 0.75)	0.5574
rs2162365	15	44433142	FRMD5	0.91527	0.95622	A	G	0.0585	0.06644	-5.67 ( 0.95)	2.24e-09	1.1418 ( 0.87)	0.000851	1.1418 ( 0.87)	0.1893
rs34680070	15	44433196	FRMD5	0.90946	0.93779	I	R	0.05892	0.06847	-5.72 ( 0.95)	1.54e-09	1.0781 ( 0.87)	0.000884	1.0781 ( 0.87)	0.2144
rs2706472	15	44433292	FRMD5	0.9173	0.94186	G	T	0.08501	0.08583	-4.54 ( 0.82)	2.76e-08	0.6862 ( 0.75)	0.00349	0.6862 ( 0.75)	0.358
rs2217108	15	44433377	FRMD5	0.91557	0.95568	T	C	0.05852	0.06645	-5.67 ( 0.95)	2.26e-09	1.1402 ( 0.87)	0.000855	1.1402 ( 0.87)	0.1899
rs1834641	15	44434312	FRMD5	0.91991	0.95448	G	T	0.05829	0.06641	-5.67 ( 0.95)	2.3e-09	1.1350 ( 0.87)	0.000892	1.1350 ( 0.87)	0.1921
rs1426657	15	44434529	FRMD5	0.92697	0.97028	T	A	0.08448	0.08377	-4.45 ( 0.82)	4.66e-08	0.5447 ( 0.74)	0.00513	0.5447 ( 0.74)	0.4639
rs2615271	15	44435263	FRMD5	0.79576	0.83692	C	T	0.09915	0.09748	-4.62 ( 0.82)	1.71e-08	0.4922 ( 0.75)	0.00522	0.4922 ( 0.75)	0.5102
rs2555368	15	44435850	FRMD5	0.92114	0.95853	A	G	0.08513	0.08462	-4.45 ( 0.82)	4.68e-08	0.5433 ( 0.74)	0.00516	0.5433 ( 0.74)	0.4653
rs2706470	15	44435956	FRMD5	0.66064	0.72811	T	C	0.11915	0.11501	-4.57 ( 0.82)	2.94e-08	0.5038 ( 0.75)	0.00623	0.5038 ( 0.75)	0.5029
rs2555369	15	44435980	FRMD5	0.68461	0.74167	A	G	0.11675	0.11127	-4.58 ( 0.82)	2.56e-08	0.4265 ( 0.75)	0.00791	0.4265 ( 0.75)	0.57
rs2162366	15	44439380	FRMD5	0.92079	0.94997	G	A	0.05875	0.06654	-5.66 ( 0.95)	2.28e-09	1.1336 ( 0.87)	0.000897	1.1336 ( 0.87)	0.1918
rs2114416	15	44439591	FRMD5	0.92106	0.94958	G	C	0.05876	0.06654	-5.66 ( 0.95)	2.24e-09	1.1323 ( 0.87)	0.000903	1.1323 ( 0.87)	0.1921
rs4923976	15	44440758	FRMD5	0.83287	0.80798	T	C	0.07145	0.082	-5.64 ( 0.92)	7.52e-10	1.0683 ( 0.84)	0.000924	1.0683 ( 0.84)	0.2035
rs2706495	15	44445608	FRMD5	0.961	0.89134	A	G	0.06169	0.07228	-5.34 ( 0.92)	6.08e-09	1.1172 ( 0.84)	0.00108	1.1172 ( 0.84)	0.1837
rs2733209	15	44450496	FRMD5	0.97389	0.88621	G	A	0.06192	0.07242	-5.32 ( 0.92)	6.25e-09	1.1053 ( 0.84)	0.00115	1.1053 ( 0.84)	0.1865
rs2555376	15	44450991	FRMD5	0.9745	0.886	A	G	0.06193	0.07243	-5.32 ( 0.91)	6.23e-09	1.1055 ( 0.84)	0.00116	1.1055 ( 0.84)	0.1865
rs2012384	15	44458025	FRMD5	0.88304	0.68839	T	C	0.08429	0.0989	-4.87 ( 0.86)	1.6e-08	1.5486 ( 0.78)	0.000193	1.5486 ( 0.78)	0.04758
rs2733213	15	44462954	FRMD5	0.99478	0.87321	T	C	0.06226	0.07293	-5.26 ( 0.91)	7.59e-09	1.0714 ( 0.83)	0.00144	1.0714 ( 0.83)	0.1975
rs2696098	15	44472303	FRMD5	0.99958	0.84146	T	C	0.07686	0.08424	-4.72 ( 0.84)	2.19e-08	0.6982 ( 0.77)	0.00388	0.6982 ( 0.77)	0.363
rs2615303	15	44485923	FRMD5	0.98332	0.83714	C	G	0.06401	0.07725	-5.08 ( 0.90)	1.76e-08	0.8903 ( 0.82)	0.0033	0.8903 ( 0.82)	0.2801
rs2615299	15	44492937		0.97198	0.81777	G	A	0.06425	0.07763	-5.10 ( 0.91)	1.88e-08	0.9140 ( 0.83)	0.00292	0.9140 ( 0.83)	0.2703
rs2733234	15	44494939		0.95453	0.78819	T	C	0.06513	0.08007	-5.09 ( 0.91)	2.28e-08	0.9265 ( 0.83)	0.003	0.9265 ( 0.83)	0.2652
rs2615277	15	44500372		0.96583	0.77684	C	T	0.06426	0.07907	-5.13 ( 0.92)	2.1e-08	0.9434 ( 0.84)	0.00269	0.9434 ( 0.84)	0.2592
rs112065948	15	44506541		0.95342	0.76161	R	D	0.06389	0.07913	-5.19 ( 0.92)	1.97e-08	0.9766 ( 0.84)	0.00282	0.9766 ( 0.84)	0.2471
rs2663990	15	44508767		0.92908	0.75393	T	A	0.06175	0.07542	-5.34 ( 0.95)	2.04e-08	1.1798 ( 0.87)	0.00149	1.1798 ( 0.87)	0.1742
rs7174819	15	44515864		0.9367	0.73622	C	T	0.06452	0.08005	-5.25 ( 0.93)	1.71e-08	0.9013 ( 0.85)	0.00292	0.9013 ( 0.85)	0.2887
rs144972973	15	44564692		0.84816	0.60038	A	G	0.02588	0.02444	-9.93 ( 1.63)	9.91e-10	0.4034 ( 1.48)	0.00124	0.4034 ( 1.48)	0.7847
rs62117160	19	45232161		0.7153	0.73929	G	A	0.0195	0.02481	-13.18 ( 1.79)	1.55e-13	-0.1514 ( 1.61)	2.31e-05	-0.1514 ( 1.61)	0.925
rs71994669	19	45233329		0.9392	0.94237	R	D	0.08262	0.08296	-4.68 ( 0.84)	2.41e-08	0.3597 ( 0.77)	0.000163	0.3597 ( 0.77)	0.6423
rs62117161	19	45233385		0.91534	0.94333	A	G	0.07796	0.07945	-5.04 ( 0.87)	6.3e-09	0.5543 ( 0.80)	6.15e-05	0.5543 ( 0.80)	0.4889
rs200829671	19	45235853		0.94954	0.96074	R	D	0.08204	0.08215	-4.62 ( 0.84)	3.33e-08	0.3465 ( 0.77)	0.000201	0.3465 ( 0.77)	0.6538
rs200445517	19	45247048		0.96036	0.74421	C	T	0.40827	0.42663	-2.80 ( 0.48)	6.64e-09	-0.4213 ( 0.44)	0.00145	-0.4213 ( 0.44)	0.3381
rs115785198	19	45249509		0.79184	0.93692	C	T	0.05296	0.0556	-6.21 ( 1.07)	6.16e-09	0.9219 ( 0.98)	2.96e-05	0.9219 ( 0.98)	0.349
rs2965169	19	45251156	BCL3	0.98716	0.70437	A	C	0.40548	0.42394	-2.77 ( 0.48)	1.15e-08	-0.3827 ( 0.44)	0.00149	-0.3827 ( 0.44)	0.3854
rs10401176	19	45253491	BCL3	0.86379	0.68933	C	T	0.12476	0.13021	-4.47 ( 0.75)	2.89e-09	0.1672 ( 0.69)	0.000405	0.1672 ( 0.69)	0.8084
rs10629382	19	45253542	BCL3	0.92015	0.70665	R	I	0.41486	0.43389	-2.92 ( 0.49)	3.09e-09	-0.2315 ( 0.45)	0.000192	-0.2315 ( 0.45)	0.6057
rs66586168	19	45253611	BCL3	0.82648	0.69268	R	D	0.11982	0.12784	-4.81 ( 0.77)	4.85e-10	0.2376 ( 0.71)	0.000179	0.2376 ( 0.71)	0.7368
rs62117205	19	45255266	BCL3	0.69858	0.9046	T	C	0.0518	0.05418	-6.89 ( 1.12)	9.28e-10	0.8900 ( 1.03)	1.79e-05	0.8900 ( 1.03)	0.3896
rs62117206	19	45255679	BCL3	0.69588	0.89992	G	C	0.05195	0.0544	-6.88 ( 1.13)	9.52e-10	0.8849 ( 1.03)	1.85e-05	0.8849 ( 1.03)	0.3926
rs113330691	19	45295886	CBLC	0.98135	0.98293	G	A	0.02412	0.02456	-9.52 ( 1.45)	5.99e-11	0.1487 ( 1.33)	0.000316	0.1487 ( 1.33)	0.9113
rs112450640	19	45296364	CBLC	0.8865	0.86857	G	A	0.01326	0.01263	-14.87 ( 2.09)	1.06e-12	1.2061 ( 1.88)	5.3e-05	1.2061 ( 1.88)	0.522
rs3208856	19	45296806	CBLC	0.98433	0.98665	C	T	0.02413	0.02458	-9.50 ( 1.45)	5.99e-11	0.1540 ( 1.33)	0.00031	0.1540 ( 1.33)	0.9079
rs10420519	19	45298461	CBLC	0.8427	0.80414	G	T	0.02986	0.03526	-8.40 ( 1.39)	1.36e-09	-0.6925 ( 1.26)	0.00159	-0.6925 ( 1.26)	0.5839
rs76560105	19	45299199	CBLC	0.9113	0.89078	G	T	0.02415	0.0252	-10.25 ( 1.51)	1.24e-11	-0.5263 ( 1.38)	0.000672	-0.5263 ( 1.38)	0.7039
rs2965113	19	45301924	CBLC	0.80231	0.9909	T	C	0.14606	0.14588	-4.10 ( 0.67)	1.07e-09	-1.3096 ( 0.61)	0.0203	-1.3096 ( 0.61)	0.03137
rs2967669	19	45301942	CBLC	0.79526	0.98017	A	G	0.14599	0.14636	-4.14 ( 0.67)	8.87e-10	-1.2439 ( 0.61)	0.0141	-1.2439 ( 0.61)	0.04149
rs148933445	19	45302504	CBLC	0.62542	0.70853	G	A	0.01445	0.01589	-19.35 ( 2.25)	8.74e-18	0.3100 ( 2.05)	4.5e-08	0.3100 ( 2.05)	0.8799
rs2965112	19	45302513	CBLC	0.83678	0.96092	A	G	0.145	0.14366	-3.96 ( 0.67)	4.04e-09	-1.3108 ( 0.61)	0.0338	-1.3108 ( 0.61)	0.03131
rs111794050	19	45302778	CBLC	0.737	0.7835	A	G	0.04931	0.0469	-7.70 ( 1.21)	1.69e-10	-1.2730 ( 1.09)	0.00707	-1.2730 ( 1.09)	0.2435
rs201837204	19	45302949	CBLC	0.60027	0.57804	R	D	0.05567	0.05131	-11.27 ( 1.28)	1.04e-18	-0.6061 ( 1.17)	1.81e-06	-0.6061 ( 1.17)	0.6036
rs2967668	19	45302951	CBLC	0.81375	0.87508	A	G	0.13575	0.14168	-5.83 ( 0.70)	1.27e-16	-1.0288 ( 0.64)	3.43e-05	-1.0288 ( 0.64)	0.1068
rs200210470	19	45303122	CBLC	0.91065	0.94638	R	D	0.02401	0.02471	-10.13 ( 1.50)	1.48e-11	0.0502 ( 1.38)	0.000318	0.0502 ( 1.38)	0.9709
rs10418198	19	45303311	CBLC	0.89459	0.89142	G	A	0.0254	0.0288	-9.23 ( 1.46)	2.38e-10	-0.2002 ( 1.33)	0.000673	-0.2002 ( 1.33)	0.8805
rs12327715	19	45304061		0.8196	0.87782	G	A	0.11457	0.11058	-4.68 ( 0.77)	1.35e-09	-1.2081 ( 0.69)	0.0246	-1.2081 ( 0.69)	0.08217
rs111785004	19	45305345		0.83432	0.89274	R	I	0.14361	0.14231	-4.10 ( 0.69)	2.4e-09	-1.3082 ( 0.62)	0.0239	-1.3082 ( 0.62)	0.03492
rs112619823	19	45309634		0.92597	0.91689	G	A	0.02426	0.02555	-10.20 ( 1.49)	7.6e-12	-0.0731 ( 1.37)	0.000226	-0.0731 ( 1.37)	0.9574
rs28399596	19	45310035		0.93958	0.92505	G	A	0.02385	0.02536	-10.19 ( 1.49)	7.74e-12	-0.0882 ( 1.37)	0.000255	-0.0882 ( 1.37)	0.9486
rs199801493	19	45311297		0.90233	0.88	R	D	0.02297	0.02403	-11.32 ( 1.56)	3.79e-13	-0.4939 ( 1.43)	0.00022	-0.4939 ( 1.43)	0.7298
rs200936382	19	45311305		0.9149	0.89065	R	D	0.02251	0.02357	-11.22 ( 1.56)	7.23e-13	-0.5969 ( 1.44)	0.000283	-0.5969 ( 1.44)	0.6775
rs2927477	19	45313715	BCAM	0.84048	0.77704	T	C	0.13967	0.13465	-4.43 ( 0.72)	7.18e-10	-1.4382 ( 0.65)	0.0384	-1.4382 ( 0.65)	0.02661
rs28399653	19	45315445	BCAM	0.99882	0.94681	G	A	0.02273	0.02415	-9.96 ( 1.49)	2.33e-11	-0.1578 ( 1.37)	0.000303	-0.1578 ( 1.37)	0.9082
rs28399654	19	45316588	BCAM	0.99857	0.98644	G	A	0.02228	0.0232	-10.08 ( 1.50)	1.72e-11	-0.1060 ( 1.37)	0.000287	-0.1060 ( 1.37)	0.9385
rs28399657	19	45318351	BCAM	0.93359	0.89344	A	G	0.02292	0.02399	-10.86 ( 1.54)	1.64e-12	-0.3427 ( 1.41)	0.00028	-0.3427 ( 1.41)	0.8076
rs118147862	19	45319631	BCAM	0.70486	0.76156	G	A	0.02541	0.02888	-17.89 ( 1.59)	2.47e-29	-0.3121 ( 1.42)	7.56e-12	-0.3121 ( 1.42)	0.8255
rs3842409	19	45323170	BCAM	0.68376	0.6183	R	D	0.46774	0.48407	3.10 ( 0.55)	1.71e-08	0.3837 ( 0.50)	0.000855	0.3837 ( 0.50)	0.4401
rs28399664	19	45324756		0.52517	0.53706	C	G	0.01834	0.02012	13.04 ( 2.21)	3.77e-09	0.6294 ( 1.99)	0.000514	0.6294 ( 1.99)	0.7516
rs147711004	19	45337918		0.62091	0.63961	G	A	0.02737	0.03049	10.78 ( 1.67)	1.14e-10	0.4575 ( 1.50)	0.000322	0.4575 ( 1.50)	0.761
rs111371860	19	45345787		0.83906	0.63797	A	T	0.05696	0.06378	-7.15 ( 1.09)	4.61e-11	0.0782 ( 0.98)	0.00122	0.0782 ( 0.98)	0.9364
rs41289512	19	45351516	PVRL2	0.66682	0.68138	C	G	0.02852	0.03219	10.36 ( 1.58)	5.35e-11	0.7237 ( 1.43)	0.000375	0.7237 ( 1.43)	0.6126
rs146275714	19	45365447	PVRL2	0.69878	0.76749	G	A	0.02845	0.03018	11.47 ( 1.54)	1.13e-13	0.4131 ( 1.39)	7.24e-05	0.4131 ( 1.39)	0.7656
rs201138989	19	45367277	PVRL2	0.60334	0.65838	R	I	0.03106	0.02944	10.62 ( 1.63)	7.78e-11	1.3935 ( 1.47)	0.0023	1.3935 ( 1.47)	0.3446
rs112422902	19	45369203	PVRL2	0.86539	0.66768	G	A	0.02736	0.02846	-14.49 ( 1.52)	1.49e-21	0.4024 ( 1.38)	3.74e-08	0.4024 ( 1.38)	0.7703
rs6859	19	45382034	PVRL2	0.98011	0.97534	G	A	0.41378	0.42269	3.96 ( 0.46)	5.71e-18	-0.0976 ( 0.42)	9.88e-07	-0.0976 ( 0.42)	0.8151
rs41290120	19	45382675	PVRL2	0.9233	0.94013	G	A	0.02676	0.03172	-16.64 ( 1.36)	2.62e-34	0.1661 ( 1.22)	5.46e-15	0.1661 ( 1.22)	0.8913
rs73052307	19	45384405	PVRL2	0.75837	0.90147	T	C	0.11611	0.12659	-5.48 ( 0.76)	4.1e-13	0.1346 ( 0.69)	1.41e-05	0.1346 ( 0.69)	0.8445
rs142042446	19	45386467	PVRL2,CTB-129P6.4	0.93361	0.95146	R	I	0.13797	0.1448	9.48 ( 0.66)	8.24e-47	-0.5251 ( 0.60)	5.37e-18	-0.5251 ( 0.60)	0.3824
rs147636938	19	45386634	PVRL2,CTB-129P6.4	0.79822	0.96361	C	T	0.01858	0.02144	12.26 ( 1.72)	1.09e-12	-0.0040 ( 1.56)	7.95e-06	-0.0040 ( 1.56)	0.998
rs283808	19	45387034	PVRL2,CTB-129P6.4	0.8869	0.95518	A	C	0.06231	0.06155	-8.08 ( 0.96)	4.17e-17	0.9724 ( 0.86)	8.15e-08	0.9724 ( 0.86)	0.2594
rs283809	19	45387057	PVRL2,CTB-129P6.4	0.88718	0.95552	A	G	0.06232	0.06155	-8.08 ( 0.96)	4.02e-17	0.9734 ( 0.86)	8.03e-08	0.9734 ( 0.86)	0.2589
rs12972156	19	45387459	PVRL2,CTB-129P6.4	0.96682	0.96942	C	G	0.14024	0.14683	9.23 ( 0.65)	4.24e-46	-0.4360 ( 0.59)	2.15e-17	-0.4360 ( 0.59)	0.4596
rs12972970	19	45387596	PVRL2,CTB-129P6.4	0.96706	0.96957	G	A	0.14024	0.14683	9.23 ( 0.65)	4.26e-46	-0.4363 ( 0.59)	2.11e-17	-0.4363 ( 0.59)	0.4594
rs34342646	19	45388130	PVRL2,CTB-129P6.4	0.96726	0.96942	G	A	0.14024	0.14689	9.22 ( 0.65)	3.95e-46	-0.4382 ( 0.59)	2.06e-17	-0.4382 ( 0.59)	0.4572
rs283811	19	45388500	PVRL2,CTB-129P6.4	0.93523	0.94345	A	G	0.2188	0.22796	5.06 ( 0.55)	6.04e-20	-0.0961 ( 0.50)	3.6e-08	-0.0961 ( 0.50)	0.848
rs283812	19	45388568	PVRL2,CTB-129P6.4	0.89775	0.91252	T	C	0.19512	0.20784	7.15 ( 0.59)	3.73e-34	-0.1230 ( 0.53)	4.91e-13	-0.1230 ( 0.53)	0.818
rs35951235	19	45388588	PVRL2,CTB-129P6.4	0.94977	0.96373	R	I	0.22025	0.22972	5.20 ( 0.55)	1.61e-21	-0.0749 ( 0.50)	5.02e-08	-0.0749 ( 0.50)	0.8798
rs7254892	19	45389596	PVRL2,CTB-129P6.4	0.90662	0.93488	G	A	0.03696	0.03788	-16.36 ( 1.23)	2.65e-40	0.2122 ( 1.10)	4.92e-12	0.2122 ( 1.10)	0.8475
rs283815	19	45390333	PVRL2,CTB-129P6.4	0.96766	0.98814	A	G	0.22561	0.23312	5.14 ( 0.54)	8.51e-22	-0.1277 ( 0.49)	1.38e-08	-0.1277 ( 0.49)	0.793
rs6857	19	45392254	PVRL2,CTB-129P6.4	0.96053	0.99707	C	T	0.15662	0.16793	10.02 ( 0.61)	7.34e-60	-0.4080 ( 0.56)	2.25e-22	-0.4080 ( 0.56)	0.4648
rs117310449	19	45393516	CTB-129P6.4	0.76626	0.9188	C	T	0.00669	0.00858	16.05 ( 2.83)	1.41e-08	1.8169 ( 2.55)	0.00406	1.8169 ( 2.55)	0.476
rs71352238	19	45394336		0.98425	0.99467	T	C	0.14033	0.14634	9.20 ( 0.64)	8.64e-47	-0.4968 ( 0.58)	1.29e-17	-0.4968 ( 0.58)	0.3944
rs184017	19	45394969	TOMM40	0.98981	0.99524	T	G	0.2248	0.23273	5.07 ( 0.53)	1.76e-21	-0.0468 ( 0.48)	5.93e-08	-0.0468 ( 0.48)	0.9228
rs157580	19	45395266	TOMM40	0.9988	0.99886	A	G	0.38489	0.36861	-3.18 ( 0.46)	4.33e-12	-0.1638 ( 0.41)	0.000123	-0.1638 ( 0.41)	0.6929
rs2075650	19	45395619	TOMM40	0.99953	0.99928	A	G	0.14193	0.14965	9.15 ( 0.63)	3.14e-47	-0.5378 ( 0.58)	1.77e-17	-0.5378 ( 0.58)	0.351
rs157581	19	45395714	TOMM40	0.96891	0.99917	T	C	0.23406	0.23665	4.85 ( 0.53)	5.26e-20	-0.0652 ( 0.48)	1.74e-07	-0.0652 ( 0.48)	0.8919
rs34095326	19	45395844	TOMM40	0.96163	0.97017	G	A	0.10057	0.11337	7.97 ( 0.73)	7.47e-28	-0.5885 ( 0.67)	1.06e-11	-0.5885 ( 0.67)	0.3767
rs34404554	19	45395909	TOMM40	0.99825	0.99666	C	G	0.14094	0.14873	9.22 ( 0.64)	1.37e-47	-0.5372 ( 0.58)	1.07e-17	-0.5372 ( 0.58)	0.3536
rs11556505	19	45396144	TOMM40	0.99823	0.99587	C	T	0.14191	0.14917	9.19 ( 0.64)	1.91e-47	-0.5173 ( 0.58)	1.76e-17	-0.5173 ( 0.58)	0.3707
rs157582	19	45396219	TOMM40	0.99889	0.99451	C	T	0.22717	0.23455	5.08 ( 0.53)	7.2e-22	-0.0083 ( 0.48)	6.74e-08	-0.0083 ( 0.48)	0.9862
rs59007384	19	45396665	TOMM40	0.9276	0.93184	G	T	0.21278	0.22052	5.28 ( 0.56)	5.47e-21	-0.2148 ( 0.51)	2.54e-08	-0.2148 ( 0.51)	0.6729
rs77301115	19	45396973	TOMM40	0.957	0.92022	G	A	0.02329	0.02295	11.52 ( 1.54)	6.17e-14	-0.2095 ( 1.39)	7.95e-07	-0.2095 ( 1.39)	0.8805
rs1160983	19	45397229	TOMM40	0.94667	0.89337	G	A	0.03428	0.03429	-17.59 ( 1.28)	4.55e-43	0.7123 ( 1.14)	1.12e-14	0.7123 ( 1.14)	0.5316
rs112849259	19	45397307	TOMM40	0.9599	0.91546	C	T	0.02317	0.02284	11.56 ( 1.54)	5.83e-14	-0.2666 ( 1.40)	6.6e-07	-0.2666 ( 1.40)	0.8486
rs116881820	19	45397952	TOMM40	0.93686	0.85108	T	C	0.02614	0.0256	10.45 ( 1.48)	1.91e-12	-0.4206 ( 1.35)	2.39e-06	-0.4206 ( 1.35)	0.756
rs11668327	19	45398633	TOMM40	0.8268	0.86143	G	C	0.14155	0.16117	-4.28 ( 0.67)	2.09e-10	-0.5777 ( 0.61)	0.0182	-0.5777 ( 0.61)	0.3447
rs79398853	19	45398785	TOMM40	0.96166	0.90666	C	T	0.02394	0.02293	11.66 ( 1.52)	2.03e-14	-0.3293 ( 1.39)	4.27e-07	-0.3293 ( 1.39)	0.812
rs75687619	19	45399344	TOMM40	0.96479	0.9064	G	T	0.02404	0.02301	11.65 ( 1.52)	1.72e-14	-0.2769 ( 1.38)	5.49e-07	-0.2769 ( 1.38)	0.841
rs76366838	19	45399896	TOMM40	0.94307	0.89549	G	A	0.02473	0.02312	11.73 ( 1.52)	1.17e-14	-0.2536 ( 1.38)	3.93e-07	-0.2536 ( 1.38)	0.8543
rs150006531	19	45400484	TOMM40	0.94386	0.90204	R	I	0.0261	0.02393	11.70 ( 1.49)	3.43e-15	-0.3822 ( 1.35)	2.02e-07	-0.3822 ( 1.35)	0.7775
rs114536010	19	45400725	TOMM40	0.97284	0.90538	C	T	0.02411	0.02285	11.68 ( 1.52)	1.38e-14	-0.3479 ( 1.38)	3.9e-07	-0.3479 ( 1.38)	0.8007
rs61679753	19	45400747	TOMM40	0.97165	0.87555	T	A	0.03594	0.03709	-17.26 ( 1.24)	4.59e-44	0.7226 ( 1.10)	1.84e-15	0.7226 ( 1.10)	0.5131
rs118170342	19	45401868	TOMM40	0.73814	0.7049	T	C	0.03205	0.03223	10.22 ( 1.49)	6.32e-12	0.3460 ( 1.35)	8.25e-06	0.3460 ( 1.35)	0.7978
rs111784051	19	45402262	TOMM40	0.89438	0.78271	T	G	0.0312	0.03086	-18.86 ( 1.40)	2.47e-41	0.8400 ( 1.26)	1.24e-14	0.8400 ( 1.26)	0.5043
rs115881343	19	45403216	TOMM40	0.9804	0.90645	C	T	0.02438	0.02279	11.70 ( 1.51)	8.86e-15	-0.3420 ( 1.37)	3.91e-07	-0.3420 ( 1.37)	0.8032
rs1160985	19	45403412	TOMM40	0.99916	0.95882	C	T	0.44253	0.46077	-2.85 ( 0.45)	2.71e-10	0.4484 ( 0.41)	2.24e-05	0.4484 ( 0.41)	0.2737
rs760136	19	45403858	TOMM40	0.99749	0.95895	A	G	0.4425	0.46069	-2.85 ( 0.45)	2.77e-10	0.4534 ( 0.41)	2.15e-05	0.4534 ( 0.41)	0.2684
rs741780	19	45404431	TOMM40	0.98603	0.95132	T	C	0.43903	0.457	-2.81 ( 0.45)	6.55e-10	0.4672 ( 0.41)	2.1e-05	0.4672 ( 0.41)	0.2576
rs112019714	19	45404857	TOMM40	0.9807	0.9009	T	C	0.02449	0.02303	11.74 ( 1.51)	6.5e-15	-0.2202 ( 1.37)	4.57e-07	-0.2202 ( 1.37)	0.8722
rs1038025	19	45404972	TOMM40	0.98714	0.95547	T	C	0.44085	0.45854	-2.81 ( 0.45)	5.93e-10	0.4593 ( 0.41)	3.15e-05	0.4593 ( 0.41)	0.2642
rs1038026	19	45405062	TOMM40	0.99109	0.95957	A	G	0.442	0.46053	-2.88 ( 0.45)	1.98e-10	0.4722 ( 0.41)	1.69e-05	0.4722 ( 0.41)	0.2501
rs34215622	19	45406538	TOMM40	0.95973	0.93468	R	I	0.42659	0.44101	-2.97 ( 0.46)	1.2e-10	0.3701 ( 0.42)	3.66e-05	0.3701 ( 0.42)	0.3779
rs10119	19	45406673	TOMM40	0.91842	0.87385	G	A	0.25793	0.26933	4.98 ( 0.53)	9.45e-21	-0.6717 ( 0.48)	9.28e-10	-0.6717 ( 0.48)	0.1652
rs7259620	19	45407788		0.98472	0.96121	G	A	0.43738	0.4516	-2.77 ( 0.45)	9.68e-10	0.4912 ( 0.41)	2.37e-05	0.4912 ( 0.41)	0.2327
rs449647	19	45408564		0.73448	0.69972	A	T	0.14885	0.16424	-4.92 ( 0.73)	1.17e-11	-0.8945 ( 0.66)	0.00793	-0.8945 ( 0.66)	0.1732
rs769446	19	45408628		0.71407	0.65503	T	C	0.07283	0.06731	-11.13 ( 1.05)	2.69e-26	-0.0051 ( 0.95)	1.71e-09	-0.0051 ( 0.95)	0.9957
rs405509	19	45408836		0.99688	0.99587	T	G	0.48997	0.5119	-3.53 ( 0.45)	2.22e-15	0.5414 ( 0.40)	7.09e-08	0.5414 ( 0.40)	0.1805
rs769449	19	45410002	APOE	0.99891	0.97886	G	A	0.10062	0.10415	11.80 ( 0.75)	2.45e-56	-0.1285 ( 0.67)	3.88e-16	-0.1285 ( 0.67)	0.849
rs769452	19	45411110	APOE	0.98633	0.98873	T	C	0.00254	0.00381	23.23 ( 4.07)	1.13e-08	-0.5244 ( 3.57)	0.00517	-0.5244 ( 3.57)	0.8832
rs429358	19	45411941	APOE	0.98042	0.9623	T	C	0.13258	0.13276	12.29 ( 0.67)	9.39e-75	-0.0865 ( 0.61)	1.64e-22	-0.0865 ( 0.61)	0.8869
rs7412	19	45412079	APOE	0.99826	0.94432	C	T	0.06071	0.06813	-17.11 ( 0.92)	8.25e-78	-0.0400 ( 0.82)	1.85e-27	-0.0400 ( 0.82)	0.9612
rs1081105	19	45412955		0.98374	0.90132	A	C	0.02473	0.02334	11.53 ( 1.50)	1.23e-14	-0.3450 ( 1.36)	5.18e-07	-0.3450 ( 1.36)	0.7999
rs72654473	19	45414399		0.98882	0.98543	C	A	0.08708	0.09153	-9.49 ( 0.78)	6.99e-34	-0.1207 ( 0.71)	5.7e-12	-0.1207 ( 0.71)	0.8647
rs445925	19	45415640		0.99743	0.9943	G	A	0.09146	0.09523	-8.72 ( 0.76)	3.35e-30	0.0710 ( 0.69)	9.56e-12	0.0710 ( 0.69)	0.9184
rs10414043	19	45415713		0.93906	0.93863	G	A	0.10995	0.11095	10.86 ( 0.74)	2.06e-48	-0.2715 ( 0.67)	1.08e-15	-0.2715 ( 0.67)	0.6874
rs7256200	19	45415935		0.93775	0.93653	G	T	0.10999	0.11084	10.88 ( 0.74)	1.52e-48	-0.2929 ( 0.68)	9.44e-16	-0.2929 ( 0.68)	0.6645
rs390082	19	45416831		0.98397	0.98183	T	G	0.09283	0.09625	-8.62 ( 0.76)	1.59e-29	0.0122 ( 0.69)	1.78e-11	0.0122 ( 0.69)	0.986
rs12691088	19	45418486	APOC1	0.66233	0.68286	G	A	0.02433	0.0267	13.16 ( 1.73)	2.43e-14	0.4396 ( 1.55)	7.67e-05	0.4396 ( 1.55)	0.776
rs73052335	19	45420082	APOC1	0.92016	0.89495	A	C	0.10461	0.10335	11.63 ( 0.77)	3.98e-51	-0.2609 ( 0.70)	2.55e-15	-0.2609 ( 0.70)	0.71
rs150966173	19	45421204	APOC1	0.89259	0.81576	C	T	0.02333	0.02253	12.10 ( 1.61)	6.61e-14	-0.3899 ( 1.47)	2.15e-06	-0.3899 ( 1.47)	0.7911
rs12721046	19	45421254	APOC1	0.96208	0.88293	G	A	0.13202	0.12631	9.83 ( 0.70)	2.84e-45	0.1503 ( 0.63)	8.35e-13	0.1503 ( 0.63)	0.8111
rs140480140	19	45421650	APOC1	0.87886	0.81788	G	A	0.02551	0.02354	11.65 ( 1.56)	9e-14	-0.6168 ( 1.42)	9.24e-07	-0.6168 ( 1.42)	0.665
rs12721051	19	45422160	APOC1	0.96715	0.86079	C	G	0.1575	0.15004	10.42 ( 0.65)	3.28e-58	0.0242 ( 0.59)	5.27e-18	0.0242 ( 0.59)	0.9671
rs56131196	19	45422846		0.98991	0.85884	G	A	0.1616	0.15543	10.06 ( 0.64)	1.79e-56	-0.0796 ( 0.57)	6.94e-18	-0.0796 ( 0.57)	0.8898
rs4420638	19	45422946		0.99067	0.85843	A	G	0.16167	0.15557	10.05 ( 0.63)	1.61e-56	-0.0848 ( 0.57)	6.39e-18	-0.0848 ( 0.57)	0.8825
rs144311893	19	45423944		0.65125	0.74675	C	T	0.01308	0.01732	-20.31 ( 2.16)	6.08e-21	0.1442 ( 1.89)	2.46e-09	0.1442 ( 1.89)	0.9391
rs814573	19	45424351		0.61251	0.59948	A	T	0.16544	0.15598	8.44 ( 0.78)	1.32e-27	-0.0310 ( 0.71)	7.94e-10	-0.0310 ( 0.71)	0.965
rs188535946	19	45425066		0.86405	0.77596	G	A	0.02434	0.02284	11.80 ( 1.62)	2.87e-13	-1.0679 ( 1.48)	3.03e-07	-1.0679 ( 1.48)	0.4702
rs157594	19	45425175		0.69849	0.74016	T	G	0.47757	0.49766	4.66 ( 0.53)	9.07e-19	0.3390 ( 0.48)	2.17e-05	0.3390 ( 0.48)	0.48
rs157595	19	45425460		0.84658	0.88465	G	A	0.43715	0.41932	-2.64 ( 0.48)	4.77e-08	-0.2221 ( 0.44)	0.0208	-0.2221 ( 0.44)	0.6142
rs182067414	19	45425954		0.81809	0.57771	T	C	0.0028	0.00172	-32.33 ( 5.31)	1.13e-09	2.0381 ( 4.54)	0.000256	2.0381 ( 4.54)	0.6538
rs141622900	19	45426792		0.78961	0.82105	G	A	0.04536	0.04716	-19.27 ( 1.18)	1.03e-59	0.0632 ( 1.06)	3.68e-21	0.0632 ( 1.06)	0.9524
rs111789331	19	45427125		0.89632	0.83757	T	A	0.12926	0.12268	10.20 ( 0.73)	8.1e-45	0.2701 ( 0.66)	2.16e-12	0.2701 ( 0.66)	0.6806
rs66626994	19	45428234		0.86793	0.75086	G	A	0.13176	0.12736	10.05 ( 0.74)	5.01e-42	0.2275 ( 0.67)	9.19e-12	0.2275 ( 0.67)	0.734
rs117261169	19	45491032	CLPTM1	0.76713	0.81716	C	T	0.0111	0.01301	-14.58 ( 2.30)	2.19e-10	-1.4153 ( 1.97)	0.00072	-1.4153 ( 1.97)	0.4717
rs9295128	6	160751531		0.86216	0.91322	G	T	0.01694	0.01998	11.72 ( 1.77)	3.9e-11	4.4982 ( 1.60)	0.0619	4.4982 ( 1.60)	0.00502
rs118039278	6	160985526	LPA	0.73688	0.84766	G	A	0.0597	0.06757	6.81 ( 1.02)	2.91e-11	1.9598 ( 0.92)	0.0918	1.9598 ( 0.92)	0.0339
rs74617384	6	160997118	LPA	0.72774	0.86614	A	T	0.05812	0.06636	7.12 ( 1.03)	6.13e-12	2.0847 ( 0.94)	0.0674	2.0847 ( 0.94)	0.02586
rs55730499	6	161005610	LPA	0.68996	0.96379	C	T	0.05956	0.07009	7.21 ( 1.00)	6.25e-13	2.0518 ( 0.91)	0.0527	2.0518 ( 0.91)	0.02411
rs10455872	6	161010118	LPA	0.69434	0.9971	A	G	0.05875	0.06925	7.22 ( 1.00)	4.29e-13	2.1615 ( 0.91)	0.0599	2.1615 ( 0.91)	0.01694
rs2315065	6	161108144		0.63366	0.99039	C	A	0.06589	0.08027	5.45 ( 0.96)	1.34e-08	1.6967 ( 0.88)	0.091	1.6967 ( 0.88)	0.05311
rs186696265	6	161111700		0.89038	0.95983	C	T	0.01809	0.02065	12.07 ( 1.69)	9.61e-13	4.2938 ( 1.53)	0.0414	4.2938 ( 1.53)	0.00515
rs12191660	6	46439907	RCAN2	0.95674	0.63126	C	T	0.38694	0.40639	-2.82 ( 0.50)	2.21e-08	0.2503 ( 0.46)	0.0081	0.2503 ( 0.46)	0.5854
rs13220384	6	46460783	RP11-795J1.1	0.93473	0.64629	A	C	0.12765	0.1322	-6.02 ( 0.74)	5.87e-16	0.0018 ( 0.69)	0.000548	0.0018 ( 0.69)	0.9979
rs13214407	6	46462426	RP11-795J1.1	0.95319	0.57325	T	C	0.19193	0.1924	-3.52 ( 0.64)	3.24e-08	0.0257 ( 0.58)	0.0264	0.0257 ( 0.58)	0.9649
rs13209463	6	46462905	RP11-795J1.1	0.91958	0.64574	A	G	0.12375	0.13128	-6.18 ( 0.76)	2.88e-16	0.0275 ( 0.70)	0.000369	0.0275 ( 0.70)	0.9685
rs9463208	6	46472557	RP11-795J1.1	0.94655	0.57874	C	G	0.19241	0.19348	-3.53 ( 0.64)	2.98e-08	0.0456 ( 0.58)	0.023	0.0456 ( 0.58)	0.9378
rs6936201	6	46473736	RP11-795J1.1	0.93467	0.65549	T	C	0.12701	0.13188	-6.13 ( 0.74)	1.73e-16	0.0472 ( 0.69)	0.000407	0.0472 ( 0.69)	0.9451
rs70996371	6	46479925	RP11-795J1.1	0.86659	0.55679	R	I	0.169	0.17149	-4.14 ( 0.69)	2.39e-09	0.0479 ( 0.64)	0.0151	0.0479 ( 0.64)	0.94
rs11755546	6	46483673	RP11-795J1.1	0.95581	0.71101	A	G	0.12484	0.12884	-6.12 ( 0.73)	7.08e-17	0.2245 ( 0.68)	0.000135	0.2245 ( 0.68)	0.7404
rs13193814	6	46484062	RP11-795J1.1	0.95624	0.71143	C	T	0.12481	0.12866	-6.12 ( 0.73)	6.98e-17	0.2265 ( 0.68)	0.000134	0.2265 ( 0.68)	0.7383
rs34623701	6	46484229	RP11-795J1.1	0.92901	0.61914	R	D	0.19352	0.19155	-3.55 ( 0.63)	2.15e-08	0.2491 ( 0.58)	0.00861	0.2491 ( 0.58)	0.6694
rs1554791	6	46485500	RP11-795J1.1	0.95734	0.71293	T	A	0.12481	0.12867	-6.12 ( 0.73)	7.32e-17	0.2276 ( 0.68)	0.000134	0.2276 ( 0.68)	0.7368
rs1881030	6	46486070	RP11-795J1.1	0.93567	0.63373	A	G	0.19072	0.19154	-3.64 ( 0.63)	8.53e-09	0.1123 ( 0.58)	0.0107	0.1123 ( 0.58)	0.8469
rs72309617	6	46492915	RP11-795J1.1	0.96207	0.72209	R	D	0.12405	0.1273	-6.18 ( 0.73)	3.16e-17	0.3307 ( 0.68)	7.15e-05	0.3307 ( 0.68)	0.6251
rs9472773	6	46496764	RP11-795J1.1	0.96927	0.73342	A	T	0.12498	0.1284	-6.09 ( 0.73)	5.32e-17	0.2552 ( 0.67)	0.000129	0.2552 ( 0.67)	0.7038
rs9463210	6	46500853		0.94978	0.73545	G	T	0.12621	0.12872	-6.05 ( 0.73)	1.04e-16	0.2674 ( 0.67)	0.000167	0.2674 ( 0.67)	0.6912
rs9463211	6	46500972		0.95159	0.73662	A	T	0.12645	0.12884	-6.13 ( 0.73)	3.5e-17	0.2686 ( 0.67)	0.000122	0.2686 ( 0.67)	0.6893
rs9472779	6	46507378		0.98214	0.80439	T	C	0.12548	0.13005	-5.82 ( 0.71)	2.24e-16	0.2147 ( 0.66)	0.000227	0.2147 ( 0.66)	0.7432
rs36054991	6	46519020	CYP39A1	0.98743	0.82218	R	D	0.122	0.12413	-5.78 ( 0.72)	6.59e-16	0.3035 ( 0.66)	0.000454	0.3035 ( 0.66)	0.6462
rs9472783	6	46530020	CYP39A1	0.99768	0.85892	A	G	0.12719	0.13016	-5.59 ( 0.69)	8.11e-16	0.2190 ( 0.64)	0.000242	0.2190 ( 0.64)	0.7327
rs6908369	6	46532114	CYP39A1	0.97364	0.84928	G	A	0.12985	0.13287	-5.79 ( 0.69)	7.58e-17	0.1314 ( 0.64)	0.000256	0.1314 ( 0.64)	0.8379
rs150323231	6	46542747	CYP39A1	0.64412	0.55474	T	C	0.00114	0.00078	-84.83 ( 9.21)	3.16e-20	1.9324 ( 8.27)	1.28e-05	1.9324 ( 8.27)	0.8152
rs1157157	6	46551743	CYP39A1	1.00004	0.91794	C	T	0.1273	0.12833	-5.59 ( 0.69)	3.87e-16	0.2670 ( 0.64)	0.000135	0.2670 ( 0.64)	0.6743
rs3799884	6	46552642	CYP39A1	0.99998	0.9298	A	G	0.12744	0.12879	-5.58 ( 0.68)	3.47e-16	0.2727 ( 0.63)	0.000113	0.2727 ( 0.63)	0.6669
rs9472785	6	46560416	CYP39A1	0.99978	0.97285	A	G	0.2943	0.29068	-3.61 ( 0.49)	1.1e-13	0.0584 ( 0.45)	0.000345	0.0584 ( 0.45)	0.8961
rs7761731	6	46563817	CYP39A1	0.99972	0.9915	A	T	0.29325	0.28865	-3.61 ( 0.48)	9.24e-14	0.0090 ( 0.45)	0.000411	0.0090 ( 0.45)	0.984
rs3799880	6	46564127	CYP39A1	0.99997	0.98309	T	C	0.14173	0.14105	-5.42 ( 0.65)	5.37e-17	0.1383 ( 0.60)	0.000119	0.1383 ( 0.60)	0.8165
rs9463213	6	46565087	CYP39A1	0.9947	0.97554	A	T	0.16169	0.16479	-4.91 ( 0.61)	9.1e-16	0.1248 ( 0.56)	0.000151	0.1248 ( 0.56)	0.8241
rs3799878	6	46565479	CYP39A1	1.00002	0.99197	C	T	0.14188	0.14072	-5.45 ( 0.65)	2.93e-17	0.0523 ( 0.59)	0.00013	0.0523 ( 0.59)	0.9299
rs6922291	6	46565964	CYP39A1	0.99613	0.97171	T	A	0.29294	0.28896	-3.84 ( 0.49)	3.58e-15	-0.0671 ( 0.45)	0.000289	-0.0671 ( 0.45)	0.8809
rs1008091	6	46567357	CYP39A1	0.99998	0.99788	C	T	0.14171	0.14106	-5.47 ( 0.64)	2.16e-17	0.0268 ( 0.59)	0.000123	0.0268 ( 0.59)	0.9641
rs7765471	6	46567888	CYP39A1	0.96148	0.95133	T	A	0.13529	0.13402	-5.76 ( 0.67)	1.13e-17	0.0667 ( 0.62)	8.26e-05	0.0667 ( 0.62)	0.9143
rs74614926	6	46567889	CYP39A1	0.96521	0.96491	G	T	0.13576	0.13636	-5.64 ( 0.67)	3.16e-17	0.0325 ( 0.62)	0.000113	0.0325 ( 0.62)	0.958
rs7749593	6	46568104	CYP39A1	1.00001	0.9966	C	G	0.1417	0.14098	-5.48 ( 0.65)	1.95e-17	0.0240 ( 0.59)	0.000125	0.0240 ( 0.59)	0.9678
rs2206927	6	46570116	CYP39A1	1.00002	0.99174	T	G	0.1417	0.14114	-5.50 ( 0.65)	1.64e-17	0.0196 ( 0.59)	0.000126	0.0196 ( 0.59)	0.9738
rs6924707	6	46570421	CYP39A1	0.98183	0.84811	C	T	0.39213	0.40479	-2.94 ( 0.47)	2.62e-10	0.1234 ( 0.42)	0.00351	0.1234 ( 0.42)	0.7715
rs6458511	6	46570783	CYP39A1	0.99887	0.86412	C	G	0.39757	0.40896	-2.93 ( 0.46)	1.98e-10	0.0939 ( 0.42)	0.00335	0.0939 ( 0.42)	0.8228
rs3799877	6	46574115	CYP39A1	0.99991	0.98733	C	T	0.14206	0.1421	-5.53 ( 0.65)	9.7e-18	0.0229 ( 0.59)	0.000102	0.0229 ( 0.59)	0.9693
rs3799876	6	46575970	CYP39A1	0.99942	0.95104	T	C	0.29252	0.2903	-3.88 ( 0.49)	2.13e-15	-0.0581 ( 0.45)	0.00026	-0.0581 ( 0.45)	0.8971
rs13219874	6	46578044	CYP39A1	0.99785	0.98814	G	A	0.14147	0.14129	-5.57 ( 0.65)	6.8e-18	0.0338 ( 0.60)	0.000106	0.0338 ( 0.60)	0.9548
rs3799875	6	46578739	CYP39A1	0.99968	0.98014	A	G	0.1608	0.16452	-5.04 ( 0.61)	1.42e-16	0.1059 ( 0.56)	0.000121	0.1059 ( 0.56)	0.8505
rs3799873	6	46580034	CYP39A1	0.99993	0.97992	T	C	0.16036	0.16445	-5.03 ( 0.61)	1.7e-16	0.0931 ( 0.56)	0.000128	0.0931 ( 0.56)	0.8684
rs3799872	6	46580382	CYP39A1	0.99994	0.94457	G	A	0.29207	0.29115	-3.90 ( 0.49)	1.64e-15	-0.0382 ( 0.45)	0.000196	-0.0382 ( 0.45)	0.9323
rs9463216	6	46581101	CYP39A1	0.99716	0.97701	C	T	0.1608	0.16507	-5.05 ( 0.61)	1.4e-16	0.0594 ( 0.56)	0.000149	0.0594 ( 0.56)	0.9158
rs9472795	6	46581980	CYP39A1	0.99922	0.9863	C	G	0.15942	0.16249	-4.94 ( 0.61)	6.86e-16	0.0809 ( 0.56)	0.000224	0.0809 ( 0.56)	0.8858
rs7758684	6	46582156	CYP39A1	0.99994	0.94611	G	T	0.20999	0.21647	-4.84 ( 0.55)	1.04e-18	-0.0018 ( 0.50)	4.42e-05	-0.0018 ( 0.50)	0.9971
rs3837038	6	46582454	CYP39A1	0.99937	0.98058	R	D	0.1603	0.16435	-5.02 ( 0.61)	1.98e-16	0.0670 ( 0.56)	0.000149	0.0670 ( 0.56)	0.905
rs13219183	6	46583710	CYP39A1	0.99872	0.98021	A	G	0.16073	0.16506	-5.07 ( 0.61)	9.34e-17	0.0636 ( 0.56)	0.000138	0.0636 ( 0.56)	0.9098
rs190710002	6	46583932	CYP39A1	0.66694	0.588	C	T	0.20641	0.2059	-4.16 ( 0.70)	2.1e-09	0.0152 ( 0.63)	0.0155	0.0152 ( 0.63)	0.9809
rs9472797	6	46583996	CYP39A1	0.85347	0.79589	T	C	0.12577	0.12406	-6.60 ( 0.75)	1.03e-18	-0.0904 ( 0.68)	9.23e-05	-0.0904 ( 0.68)	0.895
rs9472799	6	46584099	CYP39A1	0.99932	0.99475	A	G	0.16	0.16278	-4.94 ( 0.61)	5.48e-16	0.0373 ( 0.56)	0.000306	0.0373 ( 0.56)	0.9471
rs7356862	6	46585023	CYP39A1	0.99847	0.99397	C	A	0.15998	0.16304	-4.94 ( 0.61)	5.29e-16	0.0211 ( 0.56)	0.000306	0.0211 ( 0.56)	0.97
rs7357011	6	46585093	CYP39A1	0.99515	0.98932	T	G	0.15833	0.16051	-4.93 ( 0.61)	9.94e-16	0.0504 ( 0.56)	0.000394	0.0504 ( 0.56)	0.9289
rs9472800	6	46586652	CYP39A1	0.99993	0.99091	T	C	0.16063	0.16459	-5.04 ( 0.61)	1.12e-16	0.0164 ( 0.56)	0.000188	0.0164 ( 0.56)	0.9766
rs9463217	6	46587520	CYP39A1	0.99995	0.99574	C	T	0.16006	0.16314	-4.95 ( 0.61)	4.55e-16	0.0227 ( 0.56)	0.000301	0.0227 ( 0.56)	0.9678
rs9472801	6	46587650	CYP39A1	1.00004	0.99802	C	T	0.16004	0.16278	-4.95 ( 0.61)	4.68e-16	0.0133 ( 0.56)	0.000323	0.0133 ( 0.56)	0.981
rs9463218	6	46587664	CYP39A1	1.00003	0.99749	C	T	0.15993	0.16275	-4.95 ( 0.61)	4.35e-16	0.0167 ( 0.56)	0.000314	0.0167 ( 0.56)	0.9762
rs9472802	6	46587916	CYP39A1	1.00002	0.98325	T	C	0.16063	0.16578	-5.03 ( 0.61)	1.48e-16	0.0171 ( 0.56)	0.000193	0.0171 ( 0.56)	0.9756
rs9463219	6	46587972	CYP39A1	1.00001	0.98983	C	A	0.16004	0.16379	-4.93 ( 0.61)	5.97e-16	0.0264 ( 0.56)	0.000311	0.0264 ( 0.56)	0.9625
rs9463220	6	46587997	CYP39A1	0.99997	0.98974	C	G	0.16005	0.16388	-4.93 ( 0.61)	6.07e-16	0.0168 ( 0.56)	0.000329	0.0168 ( 0.56)	0.9761
rs9463221	6	46588027	CYP39A1	1	0.98051	G	T	0.16158	0.16638	-4.99 ( 0.61)	2.23e-16	-0.0061 ( 0.56)	0.000184	-0.0061 ( 0.56)	0.9913
rs9463222	6	46588049	CYP39A1	0.99993	0.98921	C	T	0.16007	0.16388	-4.93 ( 0.61)	6.23e-16	0.0185 ( 0.56)	0.000331	0.0185 ( 0.56)	0.9737
rs7450391	6	46588362	CYP39A1	1.00004	0.98229	T	C	0.16004	0.16285	-4.99 ( 0.61)	3.12e-16	0.0281 ( 0.56)	0.000267	0.0281 ( 0.56)	0.9602
rs34662353	6	46588405	CYP39A1	1.00004	0.98205	R	D	0.16004	0.16285	-4.99 ( 0.61)	3.1e-16	0.0285 ( 0.56)	0.000267	0.0285 ( 0.56)	0.9596
rs2223754	6	46588421	CYP39A1	1.00004	0.9813	C	T	0.16004	0.16289	-4.99 ( 0.61)	3.05e-16	0.0294 ( 0.56)	0.000265	0.0294 ( 0.56)	0.9583
rs2396689	6	46588634	CYP39A1	0.99187	0.97514	A	G	0.15843	0.16177	-5.03 ( 0.62)	3.34e-16	0.0377 ( 0.57)	0.000223	0.0377 ( 0.57)	0.9469
rs146912667	6	46588642	CYP39A1	0.98972	0.9715	R	D	0.15698	0.16092	-5.07 ( 0.62)	2.43e-16	0.0423 ( 0.57)	0.0002	0.0423 ( 0.57)	0.9408
rs9472804	6	46588939	CYP39A1	1.00004	0.98062	G	C	0.16004	0.16286	-5.00 ( 0.61)	3.01e-16	0.0302 ( 0.56)	0.000262	0.0302 ( 0.56)	0.9572
rs60261386	6	46588953	CYP39A1	0.99227	0.9741	R	I	0.15627	0.15985	-5.19 ( 0.62)	5.3e-17	0.0967 ( 0.57)	9.67e-05	0.0967 ( 0.57)	0.8651
rs13199352	6	46588968	CYP39A1	1.00004	0.97385	T	C	0.14133	0.14164	-5.67 ( 0.65)	2.23e-18	-0.0201 ( 0.60)	0.000113	-0.0201 ( 0.60)	0.9731
rs146755872	6	46589060	CYP39A1	0.98984	0.96691	R	D	0.15736	0.15924	-4.96 ( 0.62)	1.11e-15	0.0167 ( 0.57)	0.000294	0.0167 ( 0.57)	0.9766
rs200197602	6	46589066	CYP39A1	0.95591	0.93076	R	D	0.14511	0.14911	-4.82 ( 0.65)	1.28e-13	0.1491 ( 0.60)	0.000989	0.1491 ( 0.60)	0.803
rs9472805	6	46589159	CYP39A1	1.00004	0.97921	G	A	0.16004	0.16287	-5.00 ( 0.61)	2.9e-16	0.0319 ( 0.56)	0.000257	0.0319 ( 0.56)	0.9548
rs9296499	6	46589227	CYP39A1	1.00004	0.97874	C	T	0.16004	0.16287	-5.00 ( 0.61)	2.86e-16	0.0323 ( 0.56)	0.000256	0.0323 ( 0.56)	0.9543
rs9296500	6	46589283	CYP39A1	1.00004	0.97828	C	T	0.16004	0.16287	-5.00 ( 0.61)	2.81e-16	0.0327 ( 0.56)	0.000254	0.0327 ( 0.56)	0.9537
rs6458514	6	46589501	CYP39A1	0.98841	0.93114	C	G	0.20992	0.21696	-4.89 ( 0.55)	8.57e-19	-0.0753 ( 0.51)	7.32e-05	-0.0753 ( 0.51)	0.8821
rs7750284	6	46589553	CYP39A1	0.99999	0.97666	T	C	0.16007	0.16288	-5.01 ( 0.61)	2.72e-16	0.0362 ( 0.56)	0.000247	0.0362 ( 0.56)	0.9488
rs7768852	6	46589745	CYP39A1	1.00004	0.97475	G	A	0.16008	0.16287	-5.01 ( 0.61)	2.67e-16	0.0394 ( 0.56)	0.00024	0.0394 ( 0.56)	0.9443
rs7768721	6	46589808	CYP39A1	1.00004	0.97575	C	T	0.16008	0.16288	-5.01 ( 0.61)	2.64e-16	0.0381 ( 0.56)	0.000243	0.0381 ( 0.56)	0.946
rs7772835	6	46590071	CYP39A1	0.99954	0.97414	C	A	0.16015	0.16321	-5.02 ( 0.61)	2.37e-16	0.0258 ( 0.56)	0.00027	0.0258 ( 0.56)	0.9635
rs7773028	6	46590177	CYP39A1	1.00004	0.97463	C	T	0.16008	0.16289	-5.01 ( 0.61)	2.59e-16	0.0394 ( 0.56)	0.000239	0.0394 ( 0.56)	0.9443
rs9472806	6	46590208	CYP39A1	1.00004	0.9744	A	G	0.16008	0.16289	-5.02 ( 0.61)	2.56e-16	0.0394 ( 0.56)	0.000239	0.0394 ( 0.56)	0.9443
rs6918520	6	46590314	CYP39A1	0.97646	0.92504	T	C	0.29164	0.29066	-4.05 ( 0.50)	3.23e-16	-0.1642 ( 0.45)	0.000419	-0.1642 ( 0.45)	0.7177
rs9472807	6	46590430	CYP39A1	1.00004	0.97351	A	G	0.16008	0.16289	-5.02 ( 0.61)	2.48e-16	0.0406 ( 0.56)	0.000236	0.0406 ( 0.56)	0.9426
rs9463223	6	46590756	CYP39A1	1.00004	0.96782	A	G	0.16008	0.16292	-5.04 ( 0.61)	2.11e-16	0.0472 ( 0.56)	0.000217	0.0472 ( 0.56)	0.9333
rs59179491	6	46590924	CYP39A1	0.99557	0.96143	R	I	0.16099	0.16389	-5.04 ( 0.61)	2.12e-16	0.0200 ( 0.56)	0.00024	0.0200 ( 0.56)	0.9717
rs9296501	6	46591039	CYP39A1	1.00004	0.96678	T	C	0.16008	0.16292	-5.04 ( 0.61)	2.07e-16	0.0487 ( 0.56)	0.000214	0.0487 ( 0.56)	0.9311
rs9296502	6	46591217	CYP39A1	1.00004	0.96636	C	A	0.16008	0.16292	-5.04 ( 0.61)	2.03e-16	0.0491 ( 0.56)	0.000212	0.0491 ( 0.56)	0.9305
rs9296503	6	46591677	CYP39A1	1.00004	0.96453	C	T	0.16004	0.16273	-5.05 ( 0.61)	1.89e-16	0.0533 ( 0.56)	0.000205	0.0533 ( 0.56)	0.9248
rs34444695	6	46591721	CYP39A1	0.99928	0.95505	R	I	0.1416	0.14142	-5.72 ( 0.65)	1.48e-18	-0.0306 ( 0.60)	0.000101	-0.0306 ( 0.60)	0.9592
rs3799870	6	46592109	CYP39A1	0.99982	0.96334	C	A	0.15986	0.16269	-5.07 ( 0.61)	1.53e-16	0.0578 ( 0.56)	0.000196	0.0578 ( 0.56)	0.9185
rs9463224	6	46592238	CYP39A1	1.00004	0.96273	C	T	0.16004	0.16273	-5.05 ( 0.61)	1.81e-16	0.0556 ( 0.56)	0.000199	0.0556 ( 0.56)	0.9214
rs9463225	6	46592308	CYP39A1	0.99999	0.96196	A	G	0.16003	0.16257	-5.05 ( 0.61)	1.85e-16	0.0551 ( 0.56)	0.000206	0.0551 ( 0.56)	0.9224
rs9463226	6	46592418	CYP39A1	0.99933	0.94617	T	C	0.1412	0.13726	-5.68 ( 0.66)	4.57e-18	0.1313 ( 0.60)	7.1e-05	0.1313 ( 0.60)	0.8278
rs9463227	6	46592513	CYP39A1	0.99973	0.9613	A	T	0.15981	0.16265	-5.07 ( 0.61)	1.5e-16	0.0586 ( 0.56)	0.000194	0.0586 ( 0.56)	0.9174
rs9463228	6	46592623	CYP39A1	0.99981	0.96137	C	T	0.15982	0.1627	-5.07 ( 0.61)	1.54e-16	0.0578 ( 0.56)	0.000194	0.0578 ( 0.56)	0.9185
rs9463229	6	46592626	CYP39A1	0.98866	0.92058	C	T	0.20967	0.21706	-4.92 ( 0.55)	5.9e-19	-0.0740 ( 0.51)	6.71e-05	-0.0740 ( 0.51)	0.8843
rs9463231	6	46592879	CYP39A1	1.00004	0.96049	G	A	0.16	0.16282	-5.06 ( 0.61)	1.62e-16	0.0508 ( 0.56)	0.000198	0.0508 ( 0.56)	0.9283
rs9463232	6	46592889	CYP39A1	0.99992	0.9601	T	C	0.15999	0.16282	-5.07 ( 0.61)	1.6e-16	0.0516 ( 0.56)	0.000197	0.0516 ( 0.56)	0.9272
rs3799869	6	46593321	CYP39A1	0.99976	0.95922	C	T	0.15996	0.16276	-5.06 ( 0.61)	1.75e-16	0.0576 ( 0.56)	0.000192	0.0576 ( 0.56)	0.9188
rs7761583	6	46593836	CYP39A1	0.99062	0.93341	A	T	0.15898	0.15975	-5.20 ( 0.62)	7.02e-17	0.0985 ( 0.57)	0.000142	0.0985 ( 0.57)	0.8633
rs3799868	6	46594066	CYP39A1	0.99995	0.95805	T	C	0.15993	0.16278	-5.07 ( 0.61)	1.62e-16	0.0589 ( 0.57)	0.00019	0.0589 ( 0.57)	0.9171
rs3799867	6	46594121	CYP39A1	1.00002	0.95733	G	A	0.15993	0.16287	-5.07 ( 0.61)	1.63e-16	0.0565 ( 0.57)	0.000193	0.0565 ( 0.57)	0.9204
rs7771089	6	46594980	CYP39A1	0.98377	0.91169	C	G	0.14931	0.15455	-5.82 ( 0.64)	1.15e-19	0.1519 ( 0.59)	4.77e-05	0.1519 ( 0.59)	0.7977
rs144915448	6	46595147	CYP39A1	0.95823	0.88939	R	D	0.24003	0.24312	-4.85 ( 0.54)	2.21e-19	0.1036 ( 0.49)	4.75e-06	0.1036 ( 0.49)	0.8339
rs147587258	6	46595155	CYP39A1	0.81843	0.75367	R	D	0.25167	0.25668	-4.91 ( 0.57)	1.07e-17	-0.0723 ( 0.52)	0.000216	-0.0723 ( 0.52)	0.8902
rs9472809	6	46595490	CYP39A1	0.98917	0.894	A	T	0.11305	0.11532	-6.60 ( 0.72)	7.46e-20	0.0802 ( 0.67)	6.37e-05	0.0802 ( 0.67)	0.9044
rs9472810	6	46599187	CYP39A1	0.99894	0.88625	A	G	0.11228	0.11583	-6.63 ( 0.72)	5.41e-20	0.1875 ( 0.67)	6.05e-05	0.1875 ( 0.67)	0.7791
rs3778486	6	46601556	CYP39A1	0.97919	0.87928	T	C	0.11328	0.11649	-6.69 ( 0.73)	3.92e-20	0.3360 ( 0.67)	2.73e-05	0.3360 ( 0.67)	0.6167
rs13216565	6	46601912	CYP39A1	0.9822	0.87188	G	A	0.22928	0.22553	-4.60 ( 0.55)	6.74e-17	-0.0164 ( 0.51)	0.00052	-0.0164 ( 0.51)	0.974
rs16874904	6	46602563	CYP39A1	0.99234	0.83259	C	T	0.29266	0.28174	-2.80 ( 0.51)	4.25e-08	0.3241 ( 0.47)	0.0141	0.3241 ( 0.47)	0.4879
rs6924295	6	46603687	CYP39A1	0.99909	0.8411	G	A	0.29261	0.28184	-2.80 ( 0.51)	3.62e-08	0.3454 ( 0.47)	0.0132	0.3454 ( 0.47)	0.4582
rs13194980	6	46607578	CYP39A1	0.97918	0.89384	G	C	0.11387	0.11472	-6.97 ( 0.73)	9.01e-22	0.3639 ( 0.67)	1.4e-05	0.3639 ( 0.67)	0.5866
rs13197769	6	46611765	CYP39A1	0.98644	0.90595	T	C	0.11433	0.11541	-6.89 ( 0.72)	1.46e-21	0.4447 ( 0.66)	9.91e-06	0.4447 ( 0.66)	0.5034
rs10498769	6	46617318	CYP39A1	0.99937	0.90045	C	G	0.17307	0.1769	-5.02 ( 0.60)	3.12e-17	0.2514 ( 0.54)	0.000129	0.2514 ( 0.54)	0.6443
rs35944323	6	46618112	CYP39A1	0.94569	0.90995	C	T	0.05379	0.04672	-13.12 ( 1.06)	6.62e-35	0.2243 ( 0.97)	1.35e-08	0.2243 ( 0.97)	0.8172
rs2396690	6	46618289	CYP39A1	0.95562	0.95411	G	C	0.19405	0.18851	4.50 ( 0.58)	1.02e-14	-0.6240 ( 0.53)	5.57e-06	-0.6240 ( 0.53)	0.2393
rs13204743	6	46618456	CYP39A1	0.98338	0.96734	T	C	0.32312	0.32603	-5.11 ( 0.48)	2.19e-26	0.7469 ( 0.44)	1.42e-10	0.7469 ( 0.44)	0.0882
rs3757241	6	46623698	SLC25A27	0.99994	0.99893	C	T	0.18072	0.17844	4.58 ( 0.58)	3.2e-15	-0.6174 ( 0.53)	7.65e-06	-0.6174 ( 0.53)	0.2443
rs6907892	6	46625886	SLC25A27	0.99982	0.99969	C	T	0.35172	0.34816	-4.95 ( 0.47)	2.18e-26	0.7701 ( 0.42)	1.49e-10	0.7701 ( 0.42)	0.06958
rs953062	6	46626353	SLC25A27	0.99974	0.99987	A	G	0.35084	0.34753	-4.95 ( 0.47)	2.48e-26	0.7633 ( 0.42)	1.74e-10	0.7633 ( 0.42)	0.07226
rs6904373	6	46628067	SLC25A27	0.99899	0.99778	C	T	0.18149	0.17948	4.41 ( 0.58)	3.12e-14	-0.6419 ( 0.53)	1.35e-05	-0.6419 ( 0.53)	0.2257
rs6924489	6	46628111	SLC25A27	0.99899	0.99778	G	A	0.18149	0.17948	4.41 ( 0.58)	3.13e-14	-0.6419 ( 0.53)	1.35e-05	-0.6419 ( 0.53)	0.2257
rs7767605	6	46629857	SLC25A27	0.9995	0.99922	A	G	0.18051	0.17792	4.61 ( 0.58)	2.33e-15	-0.6118 ( 0.53)	7.35e-06	-0.6118 ( 0.53)	0.2487
rs11381911	6	46631475	SLC25A27	0.91666	0.89803	I	R	0.19958	0.20046	4.54 ( 0.59)	8.51e-15	-0.6589 ( 0.53)	1.09e-05	-0.6589 ( 0.53)	0.2174
rs6901132	6	46631801	SLC25A27	0.99809	0.99951	A	G	0.3499	0.34649	-4.83 ( 0.47)	3.67e-25	0.8073 ( 0.43)	2.4e-10	0.8073 ( 0.43)	0.05757
rs6901178	6	46631886	SLC25A27	0.99994	0.99883	G	A	0.18084	0.17849	4.53 ( 0.58)	6.62e-15	-0.6182 ( 0.53)	1.16e-05	-0.6182 ( 0.53)	0.2438
rs6928546	6	46632006	SLC25A27	0.99999	0.99813	C	T	0.18172	0.17974	4.31 ( 0.58)	1.05e-13	-0.6792 ( 0.53)	1.83e-05	-0.6792 ( 0.53)	0.1993
rs9395206	6	46638422	SLC25A27,RP11-446F17.3	0.99816	0.99939	A	T	0.1813	0.17916	4.37 ( 0.58)	5.2e-14	-0.6457 ( 0.53)	1.5e-05	-0.6457 ( 0.53)	0.2228
rs9357512	6	46642875	SLC25A27,RP11-446F17.3	0.9985	0.99988	C	T	0.1812	0.17925	4.38 ( 0.58)	4.4e-14	-0.6305 ( 0.53)	1.5e-05	-0.6305 ( 0.53)	0.2339
rs7740677	6	46649231	RP11-446F17.3	0.9837	0.98143	T	C	0.18399	0.18299	4.70 ( 0.58)	6.07e-16	-0.5645 ( 0.53)	7.68e-06	-0.5645 ( 0.53)	0.2869
rs35373914	6	46651472	RP11-446F17.3	0.99896	0.99918	R	D	0.34942	0.34691	-4.86 ( 0.47)	2.02e-25	0.8121 ( 0.43)	1.57e-10	0.8121 ( 0.43)	0.05634
rs9472819	6	46653789	RP11-446F17.3	1.00002	0.99997	G	A	0.18037	0.1781	4.58 ( 0.58)	3.28e-15	-0.5535 ( 0.53)	1.57e-05	-0.5535 ( 0.53)	0.2966
rs13196132	6	46655603		0.99654	0.99635	C	T	0.35222	0.35024	-4.87 ( 0.47)	1.75e-25	0.8465 ( 0.43)	1.13e-10	0.8465 ( 0.43)	0.0467
rs3799277	6	46657057	TDRD6	1.00003	0.99884	G	A	0.18033	0.17831	4.59 ( 0.58)	2.96e-15	-0.5833 ( 0.53)	1.05e-05	-0.5833 ( 0.53)	0.2718
rs74958786	6	46657421	TDRD6	0.98132	0.96545	G	T	0.00304	0.00224	-71.83 ( 4.28)	3.78e-63	0.5079 ( 3.96)	1.1e-16	0.5079 ( 3.96)	0.8979
rs9381472	6	46658905	TDRD6	0.99988	0.99939	C	G	0.35088	0.3484	-4.84 ( 0.47)	2.92e-25	0.8535 ( 0.43)	9.1e-11	0.8535 ( 0.43)	0.0449
rs2216464	6	46662577	TDRD6	0.99812	0.99886	T	C	0.18071	0.17845	4.55 ( 0.58)	5.28e-15	-0.5503 ( 0.53)	1.71e-05	-0.5503 ( 0.53)	0.3001
rs1421371	6	46670822	TDRD6	0.99991	0.99569	T	C	0.19263	0.19471	4.29 ( 0.57)	3.74e-14	-0.4344 ( 0.52)	3.63e-05	-0.4344 ( 0.52)	0.4
rs34159425	6	46672913	PLA2G7	0.97602	0.85586	A	G	0.0003	0.00036	-74.56 (12.30)	1.36e-09	-9.6208 (14.57)	0.0638	-9.6208 (14.57)	0.509
rs1051931	6	46672943	PLA2G7	0.99989	0.9984	G	A	0.1913	0.19228	4.38 ( 0.57)	1.34e-14	-0.5027 ( 0.52)	1.58e-05	-0.5027 ( 0.52)	0.3314
rs7756935	6	46675025	PLA2G7	0.99837	0.99967	A	C	0.19103	0.19194	4.36 ( 0.57)	1.85e-14	-0.4945 ( 0.52)	1.67e-05	-0.4945 ( 0.52)	0.3397
rs2216465	6	46676019	PLA2G7	0.99025	0.99946	C	G	0.3529	0.35053	-4.87 ( 0.47)	1.62e-25	0.9021 ( 0.43)	2.46e-11	0.9021 ( 0.43)	0.0342
rs76863441	6	46677098	PLA2G7	0.99034	0.98607	C	A	0.01019	0.00492	-72.79 ( 2.55)	1.29e-178	-0.2355 ( 2.33)	8.22e-47	-0.2355 ( 2.33)	0.9196
rs13218408	6	46678157	PLA2G7	0.99786	0.99556	C	T	0.06309	0.05908	-10.18 ( 0.94)	1.42e-27	0.2730 ( 0.85)	3.32e-07	0.2730 ( 0.85)	0.7495
rs45440699	6	46678486	PLA2G7	0.96937	0.83493	C	G	0.00031	0.00038	-71.29 (12.24)	5.71e-09	-10.5740 (14.32)	0.134	-10.5740 (14.32)	0.4602
rs1805018	6	46679303	PLA2G7	0.99907	0.99665	A	G	0.06174	0.05766	-10.29 ( 0.95)	1.74e-27	0.3962 ( 0.86)	2.18e-07	0.3962 ( 0.86)	0.6462
rs1421372	6	46681403	PLA2G7	0.99919	0.99962	G	A	0.18448	0.1823	4.45 ( 0.58)	1.16e-14	-0.5130 ( 0.53)	1.28e-05	-0.5130 ( 0.53)	0.3301
rs1362931	6	46682079	PLA2G7	0.9998	1.00003	C	A	0.18554	0.18363	4.25 ( 0.58)	1.47e-13	-0.5761 ( 0.53)	1.77e-05	-0.5761 ( 0.53)	0.273
rs35181186	6	46685323	PLA2G7	0.97824	0.96797	T	G	0.05238	0.04494	-13.29 ( 1.06)	2.57e-36	0.0041 ( 0.96)	8.55e-09	0.0041 ( 0.96)	0.9966
rs146894435	6	46685451	PLA2G7	0.99416	0.99385	D	R	0.18782	0.18522	4.06 ( 0.57)	1.72e-12	-0.6255 ( 0.52)	1.93e-05	-0.6255 ( 0.52)	0.2332
rs9472828	6	46685737	PLA2G7	0.99709	0.99475	G	A	0.18497	0.18342	4.46 ( 0.58)	1.07e-14	-0.5360 ( 0.53)	9.11e-06	-0.5360 ( 0.53)	0.309
rs16874967	6	46686570	PLA2G7	0.99566	0.99387	G	A	0.06216	0.05748	-10.35 ( 0.95)	7.73e-28	0.3611 ( 0.86)	1.53e-07	0.3611 ( 0.86)	0.6756
rs3799863	6	46687791	PLA2G7	0.99411	0.99107	A	T	0.05396	0.04711	-12.65 ( 1.03)	8.47e-35	-0.0759 ( 0.94)	1.43e-08	-0.0759 ( 0.94)	0.9355
rs3799861	6	46689529	PLA2G7	0.99972	0.99954	C	T	0.18624	0.18448	4.20 ( 0.57)	2.72e-13	-0.6404 ( 0.52)	1.59e-05	-0.6404 ( 0.52)	0.2224
rs9472830	6	46689762	PLA2G7	0.99974	0.99992	C	T	0.18522	0.18348	4.25 ( 0.58)	1.6e-13	-0.5826 ( 0.53)	1.83e-05	-0.5826 ( 0.53)	0.2676
rs35589446	6	46690045	PLA2G7	0.97635	0.93471	C	A	0.05983	0.05509	-11.05 ( 0.98)	2.83e-29	0.4481 ( 0.89)	6.42e-08	0.4481 ( 0.89)	0.6159
rs6923031	6	46693410	PLA2G7	0.94018	0.9396	C	T	0.38883	0.3985	-4.01 ( 0.47)	6.87e-18	0.7846 ( 0.42)	1.03e-07	0.7846 ( 0.42)	0.0634
rs34374322	6	46693416	PLA2G7	0.90942	0.88107	A	G	0.0549	0.05043	-10.80 ( 1.06)	2.27e-24	0.2820 ( 0.97)	3.07e-06	0.2820 ( 0.97)	0.7705
rs149633082	6	46696764	PLA2G7	0.75283	0.7798	G	A	0.0012	0.00079	-78.33 ( 8.01)	1.35e-22	-0.1887 ( 6.86)	7.72e-07	-0.1887 ( 6.86)	0.978
rs962105	6	46699739	PLA2G7	0.97437	0.96783	T	C	0.16333	0.17506	-4.02 ( 0.60)	2.38e-11	0.6784 ( 0.55)	0.000192	0.6784 ( 0.55)	0.2159
rs1421369	6	46700706	PLA2G7	0.9885	0.99928	C	T	0.40094	0.41411	-3.76 ( 0.45)	7.55e-17	0.7217 ( 0.41)	8.21e-07	0.7217 ( 0.41)	0.07792
rs45462500	6	46701191	PLA2G7	0.98763	0.99225	R	D	0.39797	0.41153	-3.79 ( 0.45)	5.1e-17	0.7408 ( 0.41)	8.11e-07	0.7408 ( 0.41)	0.07105
rs13215427	6	46702296	PLA2G7	0.93242	0.89309	A	C	0.05283	0.05062	-10.50 ( 1.06)	3.08e-23	-0.0412 ( 0.96)	7.15e-06	-0.0412 ( 0.96)	0.9658
rs6935058	6	46702601	PLA2G7	0.95683	0.94691	A	G	0.15993	0.17082	-3.54 ( 0.61)	8.26e-09	0.6730 ( 0.56)	0.000828	0.6730 ( 0.56)	0.2282
rs6935460	6	46702810	PLA2G7	0.9518	0.95919	A	G	0.40035	0.40934	-3.80 ( 0.46)	1.34e-16	0.8497 ( 0.42)	7.27e-07	0.8497 ( 0.42)	0.04197
rs1421378	6	46703513		0.99996	0.99949	A	G	0.39925	0.41198	-3.68 ( 0.45)	3.01e-16	0.6998 ( 0.41)	1.41e-06	0.6998 ( 0.41)	0.0863
rs6939562	6	46706199		0.99079	0.98665	A	T	0.17948	0.1894	-3.96 ( 0.58)	5.64e-12	0.7629 ( 0.52)	2.8e-05	0.7629 ( 0.52)	0.1448
rs6915496	6	46709612		0.92012	0.85869	C	T	0.06018	0.0604	-10.03 ( 1.00)	7.99e-24	0.4754 ( 0.91)	6.19e-07	0.4754 ( 0.91)	0.6006
rs4457158	6	46712024		0.74399	0.72705	C	T	0.2468	0.25191	-4.94 ( 0.60)	1.69e-16	0.8914 ( 0.54)	4.11e-06	0.8914 ( 0.54)	0.1006
rs1421373	6	46715067	ANKRD66	0.99911	0.96967	C	T	0.399	0.4123	-3.65 ( 0.45)	7.39e-16	0.6166 ( 0.41)	3.38e-06	0.6166 ( 0.41)	0.1333
rs7766818	6	46717454	ANKRD66	0.99628	0.93336	A	C	0.18749	0.19532	-3.19 ( 0.57)	2.66e-08	0.7147 ( 0.52)	0.00102	0.7147 ( 0.52)	0.1711
9_107367544_C/T	9	107367544	OR13C2	0.74095	0.74561	C	T	0.00021	0.00023	82.84 (15.11)	4.17e-08	-4.3288 (16.45)	0.000228	-4.3288 (16.45)	0.7924
rs192883885	9	107371895		0.72784	0.7116	T	A	0.00022	0.00023	84.30 (15.15)	2.65e-08	-3.6236 (16.28)	0.000223	-3.6236 (16.28)	0.8239
rs79236892	9	107373735		0.72371	0.69913	C	T	0.00022	0.00023	84.75 (15.16)	2.28e-08	-3.3840 (16.21)	0.000223	-3.3840 (16.21)	0.8346
rs191448620	9	107381900		0.71878	0.65301	G	A	0.00022	0.00023	86.58 (15.32)	1.59e-08	-2.8932 (16.16)	0.000228	-2.8932 (16.16)	0.8579
rs114257903	9	107384132		0.71359	0.63958	T	C	0.00023	0.00023	87.31 (15.40)	1.44e-08	-2.8363 (16.16)	0.000233	-2.8363 (16.16)	0.8607
rs181937733	9	107384496		0.71273	0.63827	G	T	0.00023	0.00023	87.37 (15.41)	1.43e-08	-2.8392 (16.16)	0.000234	-2.8392 (16.16)	0.8606
rs190112202	9	107385368		0.71121	0.61936	C	A	0.00023	0.00022	88.63 (15.54)	1.17e-08	-2.6696 (16.16)	0.00024	-2.6696 (16.16)	0.8688
rs189766933	9	107392572		0.69816	0.59572	A	G	0.00023	0.0002	91.07 (15.86)	9.3e-09	-2.1077 (16.17)	0.000262	-2.1077 (16.17)	0.8963
rs189889864	9	107396924		0.72028	0.64554	G	A	0.00022	0.00018	91.81 (15.96)	8.82e-09	-2.2077 (16.21)	0.000261	-2.2077 (16.21)	0.8917
rs185198844	9	107400867		0.71991	0.64253	A	C	0.00022	0.00018	91.73 (15.96)	8.98e-09	-2.1378 (16.21)	0.000263	-2.1378 (16.21)	0.8951
rs192079260	9	107401912		0.72017	0.64162	C	G	0.00022	0.00018	91.68 (15.96)	9.18e-09	-2.0990 (16.22)	0.000268	-2.0990 (16.22)	0.897
rs115395988	9	107402800		0.68901	0.62563	G	A	0.00019	0.00015	99.66 (17.83)	2.26e-08	-3.9534 (17.52)	0.000334	-3.9534 (17.52)	0.8215
rs188641968	9	107404191		0.72262	0.63928	A	C	0.00022	0.00018	91.59 (15.97)	9.74e-09	-2.0840 (16.25)	0.000271	-2.0840 (16.25)	0.8979
rs182505931	9	107407651		0.72558	0.6353	A	G	0.00022	0.00018	91.41 (15.98)	1.06e-08	-2.0863 (16.28)	0.000275	-2.0863 (16.28)	0.898
rs114613909	9	107410292		0.72836	0.63422	T	G	0.00022	0.00018	91.33 (15.99)	1.12e-08	-2.0827 (16.31)	0.000278	-2.0827 (16.31)	0.8984
rs191404156	9	107412957		0.73177	0.63336	C	T	0.00022	0.00018	91.19 (16.00)	1.19e-08	-2.1476 (16.33)	0.000281	-2.1476 (16.33)	0.8954
rs187375204	9	107420373		0.74568	0.63317	T	C	0.00021	0.00019	90.79 (16.02)	1.47e-08	-2.2319 (16.40)	0.000293	-2.2319 (16.40)	0.8918
rs114268859	9	107422336		0.74929	0.63373	T	C	0.00021	0.00019	90.66 (16.04)	1.58e-08	-2.2258 (16.43)	0.000301	-2.2258 (16.43)	0.8922
rs184098483	9	107422855		0.74992	0.63384	A	G	0.00021	0.00019	90.64 (16.04)	1.6e-08	-2.2418 (16.43)	0.000302	-2.2418 (16.43)	0.8915
rs190391007	9	107429942		0.76539	0.58091	G	A	0.0002	0.00019	89.20 (16.23)	3.88e-08	-2.0796 (16.88)	0.000463	-2.0796 (16.88)	0.902
rs142550295	9	37577729	FBXO10,RP11-613M10.8	0.91577	0.90108	R	D	0.00096	0.00221	32.46 ( 5.75)	1.64e-08	-2.4329 ( 4.89)	5.35e-05	-2.4329 ( 4.89)	0.6187
rs114696406	9	37578904	FBXO10,RP11-613M10.8	0.91477	0.91767	C	A	0.00095	0.00221	32.22 ( 5.71)	1.67e-08	-2.4093 ( 4.85)	5.3e-05	-2.4093 ( 4.85)	0.6192
rs142591068	9	37581917	FBXO10,RP11-613M10.8	0.91671	0.93499	R	D	0.00094	0.00222	32.10 ( 5.67)	1.53e-08	-2.2199 ( 4.81)	4.97e-05	-2.2199 ( 4.81)	0.6446
rs114492056	9	37583965	FBXO10,RP11-613M10.8	0.91969	0.94211	G	A	0.00094	0.00222	32.03 ( 5.66)	1.5e-08	-2.1510 ( 4.80)	4.89e-05	-2.1510 ( 4.80)	0.6538
rs116189338	9	37585444	FBXO10,RP11-613M10.8	0.92421	0.94995	G	A	0.00093	0.00223	31.93 ( 5.64)	1.5e-08	-2.0626 ( 4.78)	4.89e-05	-2.0626 ( 4.78)	0.6659
rs79637456	9	37585515	FBXO10,RP11-613M10.8	0.92462	0.95055	G	T	0.00093	0.00223	31.92 ( 5.64)	1.49e-08	-2.0571 ( 4.78)	4.88e-05	-2.0571 ( 4.78)	0.6666
rs57578064	9	37590250	RP11-613M10.9,RP11-613M10.8,TOMM5	0.94192	0.92862	G	A	0.00092	0.0022	32.49 ( 5.72)	1.36e-08	-1.4233 ( 4.85)	5.46e-05	-1.4233 ( 4.85)	0.769
rs75595790	9	37594609	RP11-613M10.9	0.92254	0.92216	C	A	0.00094	0.00219	32.58 ( 5.75)	1.49e-08	-1.2390 ( 4.88)	5.81e-05	-1.2390 ( 4.88)	0.7997
rs78057272	9	37596916	RP11-613M10.9	0.91174	0.912	C	T	0.00095	0.00219	32.66 ( 5.77)	1.53e-08	-1.2326 ( 4.90)	5.78e-05	-1.2326 ( 4.90)	0.8016
rs61300991	9	37598616	RP11-613M10.9	0.90695	0.90719	G	C	0.00096	0.0022	32.68 ( 5.78)	1.57e-08	-1.2209 ( 4.91)	5.81e-05	-1.2209 ( 4.91)	0.8038
rs138567092	9	37604251	RP11-613M10.9	0.89252	0.88356	R	D	0.00098	0.0022	32.76 ( 5.82)	1.82e-08	-1.2012 ( 4.96)	5.89e-05	-1.2012 ( 4.96)	0.8088
rs4549862	9	37604383	RP11-613M10.9	0.89194	0.86563	A	G	0.00098	0.0022	32.84 ( 5.86)	2.05e-08	-1.2310 ( 5.00)	6e-05	-1.2310 ( 5.00)	0.8054
rs77116769	9	37605039	RP11-613M10.9	0.89119	0.8627	G	A	0.00098	0.0022	32.85 ( 5.86)	2.1e-08	-1.2336 ( 5.00)	6.02e-05	-1.2336 ( 5.00)	0.8052
rs115603157	9	37606411	RP11-613M10.9	0.88875	0.8526	T	C	0.00098	0.0022	32.86 ( 5.88)	2.31e-08	-1.2374 ( 5.02)	6.09e-05	-1.2374 ( 5.02)	0.8054
