# Supplementary material for: Pharmacogenetic meta-analysis of baseline risk factors, pharmacodynamic, efficacy and tolerability endpoints from two large global cardiovascular outcomes trials for darapladib
Source: PLoS One. 2017 Jul 28;12(7):e0182115. doi: 10.1371/journal.pone.0182115 (PMC5533343; doi:10.1371/journal.pone.0182115)
Supplement: S2 Table — (XLSX) [file pone.0182115.s014.xlsx]

## Sheet: S2 Table
Race: All			Amino acid change	Predicted impact on protein function											Conditioning on V279F			% Variance Explained
Variant	Chr	Position		sift_pred	polyphen_HDIV_pred	Major Allele	Minor Allele	Study	N	MAF1	MAC2	Beta3	SE	P_Wald	Beta	SE	P_Wald	All	White4	Asian5
rs34159425	6	46672913	L389S	deleterious	probably_damaging	G	A	STABILITY/SOLID-TIMI 52	21997	0.000318225	14	-79.35	12.89	7.50443e-10	-79.45	12.6	2.91841e-10	0.166524	0.0212066
rs1051931	6	46672943	V379A	tolerated	probably_damaging	A	G	STABILITY/SOLID-TIMI 52	22072	0.192167	8483	4.42	0.57	1.03552e-14	3.83	0.56	7.40485e-12	0.21331	0.280546	0.167938
rs201842579	6	46675818	I317N	deleterious	probably_damaging	T	A	STABILITY	12611	0.000396479	10	-72.66	14.92	1.12321e-06	-87.59	14.49	1.53125e-09	0.268009	0.0402429	1.64734
rs140020965	6	46677074	Q287*			A	G	STABILITY	12639	0.000474721	12	-93.39	13.56	5.90215e-12	-93.65	13.16	1.18875e-12	0.369793	0.483403
rs76863441	6	46677098	V279F	deleterious	probably_damaging	A	C	STABILITY/SOLID-TIMI 52	22144	0.00765444	339	-86.71	2.72	1.56345e-223				4.07832	0.509958	35.45
rs147252565	6	46677100	T278M	deleterious	probably_damaging	A	G	STABILITY	12640	0.000118671	3	-107.32	27.15	7.76571e-05	-107.29	26.36	4.73664e-05	0.121337	0.0882064
rs1805018	6	46679303	I198T	tolerated	benign	G	A	STABILITY/SOLID-TIMI 52	22147	0.0591728	2621	-10.85	0.97	5.23545e-29	-1.39	1	0.166464	0.00791791	0.00158522	0.130506
rs1805017	6	46684222	R92H	tolerated	benign	T	C	STABILITY/SOLID-TIMI 52	22135	0.277773	12297	-2.23	0.5	9.32445e-06	-2.83	0.49	9.69987e-09	0.141629	0.16448	0.213484
rs144983904	6	46684252	R82H	deleterious	probably_damaging	T	C	STABILITY	12638	0.00024	6	-58.92	19.2	0.00215298	-59.97	18.64	0.00129928	0.07	0.06	0.16
1 MAF = Minor allele frequency
2 MAC = Minor allele count
3 Effect for minor allele
4 Asian - East/Japanese/South East Asian Heritage
5 White -White/Caucasian/European Heritage
SE: standard error
