# Supplementary material for: Pharmacogenetic meta-analysis of baseline risk factors, pharmacodynamic, efficacy and tolerability endpoints from two large global cardiovascular outcomes trials for darapladib
Source: PLoS One. 2017 Jul 28;12(7):e0182115. doi: 10.1371/journal.pone.0182115 (PMC5533343; doi:10.1371/journal.pone.0182115)
Supplement: S3 Table — (XLSX) [file pone.0182115.s015.xlsx]

## Sheet: S3 Table
Chr:Pos	Variant	Gene/Locus	Rationale	Reference
1:109814880	rs4970834	CELSR2	Non-LpPLA2 genes associated with Lp-PLA2 activity/mass in published GWAS studies; STABILITY Lp-PLA2 baseline GWAS results	Suchindran et al. PLoS Genet 2010 Apr;6(4):e1000928
1:109817192	rs7528419	CELSR2	Non-LpPLA2 genes associated with Lp-PLA2 activity/mass in published GWAS studies; STABILITY Lp-PLA2 baseline GWAS results	Grallert et al. Eur Heart J 2012 Jan;33(2):238-51
1:109817838	rs660240	CELSR2	STABILITY Lp-PLA2 baseline GWAS results
1:109822166	rs599839	CELSR2	Non-LpPLA2 genes associated with Lp-PLA2 activity/mass in published GWAS studies; STABILITY Lp-PLA2 baseline GWAS results	Suchindran et al. PLoS Genet 2010 Apr;6(4):e1000928
1:222823529	rs17465637	1q41	CVD risk gene (MIA3)	Katherisan & Srivastava. Cell 2012;148(6):1242-57
1:55496039	rs11206510	1p32	CVD risk gene (PCSK9, PPAP2B)	Katherisan & Srivastava. Cell 2012;148(6):1242-57
1:56962821	rs17114036	1p32	CVD risk gene (PCSK9, PPAP2B)	Katherisan & Srivastava. Cell 2012;148(6):1242-57
10:104719096	rs12413409	10q24	CVD risk gene (CYP17A1, CNNM2, NT5C2)	Katherisan & Srivastava. Cell 2012;148(6):1242-57
10:30335122	rs2505083	10p11	CVD risk gene (KIAA1462)	Katherisan & Srivastava. Cell 2012;148(6):1242-57
10:44775824	rs1746048	10q11	CVD risk gene (CXCL12)	Katherisan & Srivastava. Cell 2012;148(6):1242-57
10:45869171	rs12762303	ALOX5	Top genes from in silico pathway & expression analysis
10:91002927	rs1412444	10q23	CVD risk gene (LIPA)	Katherisan & Srivastava. Cell 2012;148(6):1242-57
10:96521657	rs12248560	CYP2C19	Concomitant medication PK & response gene (clopidogrel)	https://www.pharmgkb.org/variant/rs12248560
10:96540410	rs4986893	CYP2C19	Concomitant medication PK & response gene (clopidogrel)	https://www.pharmgkb.org/variant/rs4986893
10:96541616	rs4244285	CYP2C19	Concomitant medication PK & response gene (clopidogrel)	https://www.pharmgkb.org/variant/rs4244285
10:96702047	rs1799853	CYP2C9	Concomitant medication PK & response gene (warfarin)	https://www.pharmgkb.org/variant/rs1799853
10:96741053	rs1057910	CYP2C9	Concomitant medication PK & response gene (warfarin)	https://www.pharmgkb.org/variant/rs1057910
10:96798749	rs10509681	CYP2C8	Darapladib PK gene (minor pathway from GSK DMPK data)	https://www.pharmgkb.org/variant/rs10509681
10:96805708	rs78637571	CYP2C8	Darapladib PK gene (minor pathway from GSK DMPK data)	https://www.pharmgkb.org/variant/rs78637571
10:96827030	rs11572080	CYP2C8	Darapladib PK gene (minor pathway from GSK DMPK data)	https://www.pharmgkb.org/variant/rs11572080
10:96818106	rs11572103	CYP2C8	Darapladib PK gene (minor pathway from GSK DMPK data)	https://www.pharmgkb.org/variant/rs11572103
10:96818119	rs1058930	CYP2C8	Darapladib PK gene (minor pathway from GSK DMPK data)	https://www.pharmgkb.org/variant/rs1058930
11:103660567	rs974819	11q22	CVD risk gene (PDGFD)	Katherisan & Srivastava. Cell 2012;148(6):1242-57
11:104900385	rs501192	CASP1	Top genes from in silico pathway & expression analysis
11:116633862	rs11820589	ZNF259	Non-LpPLA2 genes associated with Lp-PLA2 activity/mass in published GWAS studies	Katherisan & Srivastava. Cell 2012;148(6):1242-57
11:116648917	rs964184	ZNF259	Non-LpPLA2 genes associated with Lp-PLA2 activity/mass in published GWAS studies	Katherisan & Srivastava. Cell 2012;148(6):1242-57
11:116652207	rs12286037	ZNF259	Non-LpPLA2 genes associated with Lp-PLA2 activity/mass in published GWAS studies	Katherisan & Srivastava. Cell 2012;148(6):1242-57
12:111884608	rs3184504	12q24	CVD risk gene (SH2B3)	Katherisan & Srivastava. Cell 2012;148(6):1242-57
12:125312425	rs10846744	SCARB1	Non-LpPLA2 genes associated with Lp-PLA2 activity/mass in published GWAS studies	Suchindran et al. PLoS Genet 2010 Apr;6(4):e1000928
12:21331549	rs4149056	SLCO1B1	Concomitant medication transporter gene (statin)	https://www.pharmgkb.org/variant/rs4149056
12:68552522	rs2430561	IFNG	Top genes from in silico pathway & expression analysis
13:110960712	rs4773144	13q34	CVD risk gene (COL4A1, COL4A2)	Katherisan & Srivastava. Cell 2012;148(6):1242-57
13:31310579	rs9579646	ALOX5AP	Top genes from in silico pathway & expression analysis
13:31326441	rs4769874	ALOX5AP	Top genes from in silico pathway & expression analysis
14:100133942	rs2895811	14q32	CVD risk gene (HHIPL1)	Katherisan & Srivastava. Cell 2012;148(6):1242-57
15:79089111	rs3825807	15q25	CVD risk gene (ADAMTS7)	Katherisan & Srivastava. Cell 2012;148(6):1242-57
16:31103796	rs2359612	VKORC1	Concomitant medication response gene (warfarin)	https://www.pharmgkb.org/variant/rs2359612
16:31104878	rs9934438	VKORC1	Concomitant medication response gene (warfarin)	https://www.pharmgkb.org/variant/rs9934438
16:31107689	rs9923231	VKORC1	Concomitant medication response gene (warfarin)	https://www.pharmgkb.org/variant/rs9923231
16:56989590	rs247616	CETP	Non-LpPLA2 genes associated with Lp-PLA2 activity/mass in published GWAS studies	Grallert et al. Eur Heart J 2012 Jan;33(2):238-51
16:56993324	rs3764261	CETP	Non-LpPLA2 genes associated with Lp-PLA2 activity/mass in published GWAS studies	Chu et al. Circ Cardiovasc Genet 2012 Dec;5(6):676-85
17:17543722	rs12936587	17p11	CVD risk gene (RASD1. PEMT, RAI1)	Katherisan & Srivastava. Cell 2012;148(6):1242-57
17:2126504	rs216172	17p13	CVD risk gene (SMG6)	Katherisan & Srivastava. Cell 2012;148(6):1242-57
17:46988597	rs46522	17q21	CVD risk gene (UBE2Z)	Katherisan & Srivastava. Cell 2012;148(6):1242-57
19:10395683	rs5498	ICAM1	Top genes from in silico pathway & expression analysis
19:11202306	rs6511720	19p13	CVD risk gene (LDLR)	Katherisan & Srivastava. Cell 2012;148(6):1242-57
19:15990431	rs2108622	CYP4F2	Concomitant medication response gene (warfarin)	https://www.pharmgkb.org/variant/rs2108622
19:45395619	rs2075650	19q13	CVD risk gene (APOE)	Katherisan & Srivastava. Cell 2012;148(6):1242-57
19:45410002	rs769449	APOE	STABILITY Lp-PLA2 baseline GWAS results
19:45412079	rs7412	APOE	Non-LpPLA2 genes associated with Lp-PLA2 activity/mass in published GWAS studies; Concomitant medication response gene (statin); STABILITY Lp-PLA2 baseline GWAS results	APOE ε2 allele
19:45415640	rs445925	APOE	Non-LpPLA2 genes associated with Lp-PLA2 activity/mass in published GWAS studies; Concomitant medication response gene (statin); STABILITY Lp-PLA2 baseline GWAS results	Chu et al. Circ Cardiovasc Genet 2012 Dec;5(6):676-85
19:45422946	rs4420638	APOC1	Non-LpPLA2 genes associated with Lp-PLA2 activity/mass in published GWAS studies	Grallert et al. Eur Heart J 2012 Jan;33(2):238-51
19:45411941	rs429358	APOE	Non-LpPLA2 genes associated with Lp-PLA2 activity/mass in published GWAS studies; Concomitant medication response gene (statin); STABILITY Lp-PLA2 baseline GWAS results	APOE ε4 allele
2:113594387	rs1143627	IL1B	Top genes from in silico pathway & expression analysis; Lp-PLA2 biology-related
2:113594867	rs16944	IL1B	Top genes from in silico pathway & expression analysis; Lp-PLA2 biology-related
2:203745885	rs6725887	2q33	CVD risk gene (WDR12, NBEAL1)	Katherisan & Srivastava. Cell 2012;148(6):1242-57
2:21229160	rs5742904	APOB	STABILITY Lp-PLA2 baseline GWAS results
2:234637015	rs2008584	UGT1A3	Concomitant medication PK gene (atorvastatin)	https://www.pharmgkb.org/variant/rs2008584
2:44072576	rs4299376	2p21	CVD risk gene (ABCG5, ABCG8)	Katherisan & Srivastava. Cell 2012;148(6):1242-57
20:44635976	rs3918242	MMP9	Top genes from in silico pathway & expression analysis
21:35599128	rs9982601	21q22	CVD risk gene (SLC5A3, MRPS6, KCNE2)	Katherisan & Srivastava. Cell 2012;148(6):1242-57
3:119500035	rs3814055	NR1I2	Exploratory darapladib PK gene: potential impact on CYP3A4 expression	https://www.pharmgkb.org/variant/rs3814055
3:119533733	rs6785049	NR1I2	Exploratory darapladib PK gene: potential impact on CYP3A4 expression	https://www.pharmgkb.org/variant/rs6785049
3:119534153	rs2276707	NR1I2	Exploratory darapladib PK gene: potential impact on CYP3A4 expression	https://www.pharmgkb.org/variant/rs2276707
3:138122122	rs9818870	3q22	CVD risk gene (MRAS)	Katherisan & Srivastava. Cell 2012;148(6):1242-57
3:46399208	rs1799864	CCL2	Top genes from in silico pathway & expression analysis
4:154625409	rs3804100	TLR2	Top genes from in silico pathway & expression analysis
4:89052957	rs72552713	ABCG2	Exploratory darapladib PK gene: drug-drug interaction study suggests possible role of ABCG2 in darapladib transport (based on n=2); concomitant medication transporter gene (rosuvastatin)	https://www.pharmgkb.org/variant/rs72552713
4:89052323	rs2231142	ABCG2	Exploratory darapladib PK gene: drug-drug interaction study suggests possible role of ABCG2 in darapladib transport (based on n=2); concomitant medication transporter gene (rosuvastatin)	https://www.pharmgkb.org/variant/rs2231142
6:11774583	rs6903956	6p24	CVD risk gene (PHACTR1, ADTRP/c6orf105)	Katherisan & Srivastava. Cell 2012;148(6):1242-57
6:12927544	rs12526453	6p24	CVD risk gene (PHACTR1, ADTRP/c6orf105)	Katherisan & Srivastava. Cell 2012;148(6):1242-57
6:134214525	rs12190287	6q23	CVD risk gene (TCF21)	Katherisan & Srivastava. Cell 2012;148(6):1242-57
6:160961137	rs3798220	LPA	CVD risk gene (6q25; 6q26); concomitant medication PK gene (statin)	Katherisan & Srivastava. Cell 2012;148(6):1242-57
6:161010118	rs10455872	LPA	CVD risk gene (6q25; 6q26); concomitant medication PK gene (statin)	Katherisan & Srivastava. Cell 2012;148(6):1242-57
6:31543031	rs1800629	TNF	Top genes from in silico pathway & expression analysis; Lp-PLA2 biology-related
6:35034800	rs17609940	6p21	CVD risk gene (ANKS1A)	Katherisan & Srivastava. Cell 2012;148(6):1242-57
6:46570783	rs6458511	PLA2G7	Top genes from in silico pathway & expression analysis; target gene; Lp-PLA2 biology-related; STABILITY Lp-PLA2 baseline GWAS results
6:46626353	rs953062	SLC25A27	STABILITY Lp-PLA2 baseline GWAS results
6:46675818	rs201842579	PLA2G7	Top genes from in silico pathway & expression analysis; target gene; Lp-PLA2 biology-related; STABILITY Lp-PLA2 baseline GWAS results
6:46677074	rs140020965	PLA2G7	Top genes from in silico pathway & expression analysis; target gene; Lp-PLA2 biology-related; STABILITY Lp-PLA2 baseline GWAS results
6:46677098	rs76863441	PLA2G7	Top genes from in silico pathway & expression analysis; target gene; Lp-PLA2 biology-related; STABILITY Lp-PLA2 baseline GWAS results
6:46682079	rs1362931	PLA2G7	Top genes from in silico pathway & expression analysis; target gene; Lp-PLA2 biology-related; STABILITY Lp-PLA2 baseline GWAS results
6:46684222	rs1805017	PLA2G7	Top genes from in silico pathway & expression analysis; target gene; Lp-PLA2 biology-related; STABILITY Lp-PLA2 baseline GWAS results
6:46703513	rs1421378	PLA2G7	Top genes from in silico pathway & expression analysis; target gene; Lp-PLA2 biology-related; STABILITY Lp-PLA2 baseline GWAS results
6:46675025	rs7756935	PLA2G7	Top genes from in silico pathway & expression analysis; target gene; Lp-PLA2 biology-related; STABILITY Lp-PLA2 baseline GWAS results
7:107244545	rs10953541	7q22	CVD risk gene (BCAP29, DUS4L)	Katherisan & Srivastava. Cell 2012;148(6):1242-57
7:129663496	rs11556924	7q32	CVD risk gene (ZC3HC1)	Katherisan & Srivastava. Cell 2012;148(6):1242-57
7:22766645	rs1800795	IL6	Top genes from in silico pathway & expression analysis; Lp-PLA2 biology-related
7:87138645	rs1045642	ABCB1	Darapladib transporter gene; concomitant medication transporter gene (statin; beta blockers)	Dave et al. Drug Metabolism and Disposition 2014, 42(3): 415-430
7:87160618	rs2032582	ABCB1	Darapladib transporter gene; concomitant medication transporter gene (statin; beta blockers)	Dave et al. Drug Metabolism and Disposition 2014, 42(3): 415-431
7:87179601	rs1128503	ABCB1	Darapladib transporter gene; concomitant medication transporter gene (statin; beta blockers)	Dave et al. Drug Metabolism and Disposition 2014, 42(3): 415-432
7:99262835	rs10264272	CYP3A5	Exploratory darapladib PK gene; concomitant medication PK & response gene (statin)	Dave et al. Drug Metabolism and Disposition 2014, 42(3): 415-433
7:99250393	rs76293380	CYP3A5	Exploratory darapladib PK gene; concomitant medication PK & response gene (statin)	Dave et al. Drug Metabolism and Disposition 2014, 42(3): 415-434
7:99270539	rs776746	CYP3A5	Exploratory darapladib PK gene; concomitant medication PK & response gene (statin)	Dave et al. Drug Metabolism and Disposition 2014, 42(3): 415-435
7:99359670	rs4986909	CYP3A4	Darapladib PK gene (major pathway); concomitant medication PK gene (beta-blocker)	Dave et al. Drug Metabolism and Disposition 2014, 42(3): 415-436
7:99359829	rs67784355	CYP3A4	Darapladib PK gene (major pathway); concomitant medication PK gene (beta-blocker)	Dave et al. Drug Metabolism and Disposition 2014, 42(3): 415-437
7:99366316	rs35599367	CYP3A4	Darapladib PK gene (major pathway); concomitant medication PK gene (beta-blocker)	Dave et al. Drug Metabolism and Disposition 2014, 42(3): 415-438
7:99367788	rs72552799	CYP3A4	Darapladib PK gene (major pathway); concomitant medication PK gene (beta-blocker)	Dave et al. Drug Metabolism and Disposition 2014, 42(3): 415-439
7:99382096	rs2740574	CYP3A4	Darapladib PK gene (major pathway); concomitant medication PK gene (beta-blocker)	Dave et al. Drug Metabolism and Disposition 2014, 42(3): 415-440
8:126486409	rs17321515	8q24	CVD risk gene(TRIB1)	Katherisan & Srivastava. Cell 2012;148(6):1242-57
8:19813529	rs268	LPL	Top genes from in silico pathway & expression analysis
8:19819724	rs328	LPL	Top genes from in silico pathway & expression analysis
9:120475302	rs4986790	TLR4	Top genes from in silico pathway & expression analysis
9:136154168	rs579459	9q34	CVD risk gene (ABO)	Katherisan & Srivastava. Cell 2012;148(6):1242-57
9:22098574	rs4977574	9p21	CVD risk gene (CDKN2A, CDKN2B, CDKN2B-AS1 /ANRIL)	Katherisan & Srivastava. Cell 2012;148(6):1242-57
6:160966559	exm592868	LPA	CVD risk gene (6q25; 6q26); concomitant medication PK gene (statin)	Katherisan & Srivastava. Cell 2012;148(6):1242-57
6:161006084	exm592931	LPA	CVD risk gene (6q25; 6q26); concomitant medication PK gene (statin)	Katherisan & Srivastava. Cell 2012;148(6):1242-57
