# Supplementary material for: Pharmacogenetic meta-analysis of baseline risk factors, pharmacodynamic, efficacy and tolerability endpoints from two large global cardiovascular outcomes trials for darapladib
Source: PLoS One. 2017 Jul 28;12(7):e0182115. doi: 10.1371/journal.pone.0182115 (PMC5533343; doi:10.1371/journal.pone.0182115)
Supplement: S4 Table — r2: imputation quality; EFF: effect size for log hazard ratio for minor allele; trt: darapladib arm; plc: placebo arm; SE = standard error; Direction: effect direction in STABILITY and SOLID-TIMI 52 trials respectively. (XLSX) [file pone.0182115.s016.xlsx]

## Sheet: S4 Table
Chr:Position	Variant	Gene/Locus	Minor Allele	Major Allele	MAF_STABILITY	MAF_SOLID-TIMI 52	r2_STABILITY	r2_SOLID-TIMI 52	MCE_All_interaction_ P_META	MCE_All_genoint_ P_META	MCE_All_trt_ P_META	MCE_All_trt_ EFF_META	MCE_All_trt_ SE_META	MCE_All_trt_ Direction_META	MCE_All_plc_ P_META	MCE_All_plc_ EFF_META	MCE_All_plc_ SE_META	MCE_All_plc_ Direction_META	MI_All_interaction _ P_META	MI_All_genoint_ P_META	MI_All_trt_ P_META	MI_All_trt_ EFF_META	MI_All_trt_ SE_META	MI_All_trt_ Direction_META	MI_All_plc_ P_META	MI_All_plc_ EFF_META	MI_All_plc_ SE_META	MI_All_plc_ Direction_META
1:109814880	rs4970834	CELSR2	T	C	0.14651	0.16775	0.99621	0.92825	0.932	0.2966	0.5948	0.0288	0.0542	++	0.6156	0.0257	0.0512	-+	0.6944	0.6937	0.7865	0.0196	0.0723	+-	0.6759	-0.0285	0.0682	-+
1:109817192	rs7528419	CELSR2	G	A	0.17701	0.19878	0.9998	0.9951	0.9689	0.9723	0.8453	0.0096	0.0492	+-	0.8923	0.0064	0.047	-+	0.8768	0.6599	0.7265	-0.0231	0.066	--	0.5415	-0.0382	0.0626	-+
1:109817838	rs660240	CELSR2	T	C	0.17245	0.194	0.99984	0.99954	0.8136	0.8341	0.6824	0.0202	0.0494	+-	0.8802	0.0072	0.0475	-+	0.7197	0.8502	0.9836	-0.0014	0.066	+-	0.5725	-0.0356	0.0632	--
1:109822166	rs599839	CELSR2	G	A	0.18995	0.21696	0.99657	0.99593	0.5189	0.7379	0.5674	0.0274	0.0479	++	0.9463	0.0031	0.0464	-+	0.4635	0.9635	0.8328	0.0135	0.0638	+-	0.4632	-0.0453	0.0618	--
1:222823529	rs17465637	1q41	A	C	0.29863	0.29655	0.99985	0.99912	0.5275	0.3612	0.3003	0.0449	0.0434	++	0.3081	0.0423	0.0415	++	0.2993	0.4038	0.2668	0.064	0.0576	++	0.7189	0.0198	0.0549	++
1:55496039	rs11206510	1p32	C	T	0.15111	0.16474	0.99826	0.99822	0.3787	0.2668	0.5865	-0.0297	0.0547	-+	0.7134	0.0186	0.0507	+-	0.3466	0.2993	0.3118	-0.0745	0.0737	-+	0.963	-0.0031	0.0665	+-
1:56962821	rs17114036	1p32	G	A	0.06969	0.07872	0.9992	0.99478	0.4251	0.7726	0.4277	0.0566	0.0714	++	0.6405	-0.033	0.0707	--	0.7304	0.8897	0.6342	0.0454	0.0955	++	0.8829	-0.0135	0.0917	--
2:113594387	rs1143627	IL1B	G	A	0.3825	0.36322	0.99973	0.91592	0.9435	0.1299	0.1135	-0.0665	0.042	--	0.3188	-0.0399	0.04	-+	0.3491	0.1202	0.6052	-0.0289	0.056	--	0.2068	-0.067	0.0531	-+
2:113594867	rs16944	IL1B	A	G	0.37845	0.3609	0.99969	0.91213	0.9323	0.1288	0.1245	-0.0645	0.042	--	0.2969	-0.0418	0.0401	-+	0.3608	0.1586	0.6356	-0.0265	0.0559	-+	0.2207	-0.0651	0.0532	-+
2:203745885	rs6725887	2q33	C	T	0.12046	0.12587	0.99975	0.99455	0.4852	0.6653	0.7589	0.018	0.0586	+-	0.399	0.0473	0.056	++	0.9706	0.2088	0.09798	0.1236	0.0747	++	0.2271	0.0868	0.0718	++
2:21229160	rs5742904	APOB	.	.	.	.	.	.	.	.	.	.	.	.	.	.	.	.	.	.	.	.	.	.	.	.	.	.
2:234637015	rs2008584	UGT1A3	G	A	0.43979	0.45425	0.99764	0.98818	0.9128	0.814	0.8571	-0.0072	0.04	+-	0.8068	-0.0093	0.0382	-+	0.8837	0.7148	0.7219	0.0189	0.0532	+-	0.4412	0.0387	0.0502	-+
2:44072576	rs4299376	2p21	G	T	0.27966	0.30322	0.99809	0.99009	0.1706	0.01875	0.01752	-0.1055	0.0444	--	0.204	-0.0529	0.0416	--	0.1975	0.06814	0.04377	-0.1192	0.0591	--	0.3637	-0.0494	0.0544	--
3:119500035	rs3814055	NR1I2	T	C	0.36657	0.37249	1	0.99767	0.6051	0.1143	0.1201	-0.0638	0.041	--	0.2295	-0.0469	0.039	-+	0.3463	0.5152	0.9675	0.0022	0.0543	-+	0.09035	-0.087	0.0514	--
3:119533733	rs6785049	NR1I2	A	A	0.43394	0.4325	0.99959	0.999	0.7633	0.6971	0.6817	-0.0165	0.0402	--	0.5463	-0.023	0.0382	+-	0.8739	0.3049	0.4404	-0.0414	0.0537	--	0.5544	-0.0296	0.0502	+-
3:119534153	rs2276707	NR1I2	T	C	0.23715	0.2235	1.00002	0.99887	0.7565	0.7826	0.3559	-0.0444	0.0481	+-	0.8284	-0.0099	0.0455	-+	0.4622	0.5703	0.3554	-0.0602	0.0651	+-	0.9153	0.0064	0.0599	-+
3:138122122	rs9818870	3q22	T	C	0.13681	0.14868	0.99976	0.99906	0.7164	0.3794	0.1805	0.0737	0.0551	+-	0.6709	0.0224	0.0526	++	0.8773	0.02297	0.09436	0.1203	0.0719	++	0.119	0.104	0.0667	++
3:46399208	rs1799864	CCL2	A	G	0.12604	0.1201	0.99975	0.99937	0.06809	0.1734	0.5942	0.0323	0.0606	++	0.08433	-0.1048	0.0607	--	0.1188	0.9698	0.8526	0.0153	0.0823	-+	0.0784	-0.1449	0.0823	--
4:154625409	rs3804100	TLR2	C	T	0.09657	0.07729	0.99919	0.99752	0.4963	0.6296	0.6163	0.0361	0.072	++	0.6646	-0.0305	0.0704	-+	0.5921	0.632	0.5346	0.0595	0.0958	++	0.6834	-0.0381	0.0935	-+
4:89052323	rs2231142	ABCG2	T	G	0.13048	0.11256	0.99449	0.9973	0.7704	0.4525	0.2281	-0.0769	0.0638	--	0.6799	-0.0246	0.0595	+-	0.04409	0.1294	0.01819	-0.2116	0.0896	--	0.4436	0.0581	0.0758	++
4:89052957	rs72552713	ABCG2	A	G	0.00202	0.00101	0.95475	0.1795	.	.	0.6281	0.35	0.7226	+?	0.7142	-0.3774	1.0305	-?	.	.	0.521	-2.1334	3.3238	-?	0.6687	-61.275	143.194	-?
6:11774583	rs6903956	6p24	A	G	0.3253	0.34559	0.99933	0.9913	0.3701	0.1559	0.06781	0.0754	0.0413	++	0.9051	0.0047	0.0393	-+	0.1115	0.07246	0.07519	0.0973	0.0547	++	0.3445	-0.0491	0.0519	-+
6:12927544	rs12526453	6p24	G	C	0.27665	0.3108	0.99629	0.99897	0.335	0.5204	0.4277	-0.0343	0.0432	--	0.9697	0.0016	0.0415	+-	0.5073	0.7835	0.9104	-0.0064	0.0571	--	0.5806	0.0299	0.0541	-+
6:134214525	rs12190287	6q23	G	C	0.35804	0.36041	0.96826	0.98759	0.9918	0.847	0.7494	0.0133	0.0416	+-	0.7373	0.0134	0.0399	++	0.9887	0.9651	0.7255	-0.0195	0.0556	+-	0.8827	-0.0077	0.0525	-+
6:160961137	rs3798220	LPA	C	T	0.04282	0.03904	0.99844	0.99803	0.003648	0.01786	0.1547	0.1375	0.0966	++	0.06123	-0.2101	0.1123	--	0.0006891	0.9561	0.2652	0.1454	0.1305	+-	0.009089	-0.4415	0.1693	--
6:160966559	exm592868	LPA	A	G	0.00115	0.00207	0.96353	0.95377	.	.	0.7018	0.1599	0.4175	+-	0.7635	0.2141	0.7117	+-	.	.	0.9635	0.0269	0.5876	+-	0.8388	0.2044	1.0053	+-
6:161006084	exm592931	LPA	A	G	0.00535	0.00573	0.99482	0.98234	0.9525	0.9587	0.3562	0.2338	0.2534	+-	0.3348	0.214	0.2219	-+	0.6977	0.7328	0.5513	0.2011	0.3376	+-	0.176	0.3685	0.2723	++
6:161010118	rs10455872	LPA	G	A	0.05875	0.06925	0.69434	0.9971	0.639	0.4053	0.4956	0.0564	0.0828	-+	0.2043	0.101	0.0796	-+	0.8526	0.4023	0.3617	0.0963	0.1056	-+	0.2729	0.1099	0.1002	-+
6:31543031	rs1800629	TNF	A	G	0.13253	0.14058	0.99999	0.99996	0.03491	0.07556	0.3002	-0.064	0.0618	--	0.008415	0.1486	0.0564	++	0.0676	0.7135	0.3334	-0.079	0.0816	-+	0.08806	0.1247	0.0731	++
6:35034800	rs17609940	6p21	C	G	0.15132	0.16098	0.98942	0.99698	0.00361	0.01332	0.1561	0.0758	0.0535	++	0.01135	-0.1392	0.055	--	0.06633	0.09666	0.6922	0.0283	0.0715	++	0.03987	-0.1475	0.0718	--
6:46570783	rs6458511	PLA2G7	C	C	0.39757	0.40896	0.99887	0.86412	0.8773	0.9829	0.9874	0.0007	0.0425	-+	0.8563	0.0073	0.0403	-+	0.8826	0.6707	0.663	0.0247	0.0567	++	0.4943	0.0362	0.053	-+
6:46626353	rs953062	SLC25A27	G	A	0.35084	0.34753	0.99974	0.99987	0.3831	0.7577	0.7454	-0.0134	0.0412	+-	0.1562	-0.056	0.0395	--	0.4724	0.7875	0.7462	0.0178	0.0549	+-	0.773	-0.0149	0.0516	+-
6:46675025	rs7756935	PLA2G7	C	A	0.19103	0.19194	0.99837	0.99967	0.7675	0.05606	0.2033	-0.0639	0.0502	-+	0.2392	-0.0567	0.0482	-+	0.6556	0.3894	0.4754	-0.0474	0.0664	-+	0.7176	-0.0226	0.0625	--
6:46675818	rs201842579	PLA2G7	T	A	0.00051	0.00054	0.93252	0.04357	.	.	.	.	.	.	.	.	.	.	.	.	.	.	.	.	.	.	.	.
6:46677074	rs140020965	PLA2G7	.	.	.	.	.	.	.	.	.	.	.	.	.	.	.	.	.	.	.	.	.	.	.	.	.	.
6:46677098	rs76863441	PLA2G7	A	C	0.01019	0.00492	0.99034	0.98607	.	.	0.2215	-0.475	0.3886	--	0.3679	-0.3204	0.3559	--	.	.	0.8665	-0.0782	0.4653	+-	0.4385	-0.3675	0.4744	--
6:46682079	rs1362931	PLA2G7	A	C	0.18554	0.18363	0.9998	1.00003	0.5794	0.07828	0.1342	-0.0771	0.0515	--	0.2861	-0.052	0.0487	-+	0.5454	0.4715	0.4243	-0.0542	0.0679	-+	0.7748	-0.018	0.0631	--
6:46684222	rs1805017	PLA2G7	T	C	0.27445	0.27935	0.99993	0.99902	0.7144	0.9288	0.6005	-0.0229	0.0438	+-	0.3792	-0.0367	0.0418	--	0.7191	0.8586	0.8979	-0.0075	0.0583	+-	0.8793	-0.0083	0.0548	+-
6:46703513	rs1421378	PLA2G7	G	A	0.39925	0.41198	0.99996	0.99949	0.3097	0.6084	0.8346	0.0084	0.0401	+-	0.2571	-0.0441	0.0389	--	0.5644	0.7648	0.918	0.0055	0.0535	+-	0.724	-0.0181	0.0512	--
7:107244545	rs10953541	7q22	T	C	0.20865	0.21379	0.99958	0.99915	0.2696	0.8807	0.7122	0.0177	0.048	-+	0.0879	0.0765	0.0448	++	0.248	0.7992	0.6252	-0.0315	0.0645	-+	0.3861	0.0512	0.0591	-+
7:129663496	rs11556924	7q32	T	C	0.30502	0.33358	0.99907	0.99797	0.3304	0.4557	0.5005	0.0288	0.0427	+-	0.1145	-0.0647	0.041	--	0.4944	0.732	0.5663	0.0325	0.0566	++	0.2668	-0.0593	0.0534	--
7:22766645	rs1800795	IL6	C	G	0.33989	0.36883	0.99607	0.99971	0.3943	0.5639	0.561	0.0244	0.042	-+	0.1338	0.0601	0.0401	++	0.9912	0.2269	0.1518	0.0796	0.0555	++	0.2662	0.0583	0.0524	++
7:87138645	rs1045642	ABCB1	A	G	0.49916	0.50438	0.99962	0.9991	0.2378	0.5662	0.2867	0.0424	0.0398	++	0.5205	-0.0243	0.0378	--	0.05711	0.04169	0.3484	0.0499	0.0532	++	0.06364	-0.0923	0.0498	--
7:87160618	rs2032582	ABCB1	A	C	0.45953	0.43697	0.99362	0.99212	0.726	0.9081	0.6214	0.0197	0.04	++	0.9852	-0.0007	0.0383	+-	0.5609	0.4867	0.7076	-0.02	0.0534	--	0.2448	-0.0589	0.0506	--
7:87179601	rs1128503	ABCB1	A	G	0.45971	0.43602	1.00004	0.99956	0.3095	0.876	0.5794	0.0221	0.0398	+-	0.5153	-0.0247	0.0379	--	0.1338	0.6872	0.6756	-0.0223	0.0532	+-	0.01593	-0.1212	0.0503	--
7:99250393:T_TA	rs76293380	CYP3A5	I	R	0.00163	0.00274	0.97297	0.92303	.	.	0.5743	-0.2019	0.3595	--	0.857	-0.0871	0.4837	+-	.	.	0.4621	0.3112	0.4232	-+	0.3117	0.5658	0.5593	+-
7:99262835	rs10264272	CYP3A5	T	C	0.00396	0.00473	0.95917	0.99175	.	.	0.5933	0.1248	0.2337	-+	0.811	0.0642	0.2685	-+	.	.	0.8194	-0.0828	0.3628	+-	0.1238	0.5199	0.3378	-+
7:99270539	rs776746	CYP3A5	T	C	0.11509	0.10183	0.99974	0.9993	0.3643	0.7169	0.5976	0.0345	0.0654	-+	0.6012	0.0335	0.064	+-	0.951	0.5613	0.9012	-0.0111	0.0891	--	0.3348	0.0811	0.084	++
7:99359670	rs4986909	CYP3A4	.	.	.	.	.	.	.	.	.	.	.	.	.	.	.	.	.	.	.	.	.	.	.	.	.	.
7:99359829	rs67784355	CYP3A4	A	G	7e-05	0.0002	0.55056	0.7262	.	.	.	.	.	.	.	.	.	.	.	.	.	.	.	.	.	.	.	.
7:99366316	rs35599367	CYP3A4	A	G	0.02717	0.03867	0.58328	0.99211	0.9316	0.8163	0.8628	-0.0207	0.12	--	0.5576	-0.0672	0.1145	--	0.7979	0.2763	0.617	-0.0802	0.1604	--	0.2511	-0.1731	0.1508	--
7:99367788	rs72552799	CYP3A4	.	.	.	.	.	.	.	.	.	.	.	.	.	.	.	.	.	.	.	.	.	.	.	.	.	.
7:99382096	rs2740574	CYP3A4	C	T	0.0397	0.05182	0.91644	0.99588	0.2457	0.5951	0.5766	0.0525	0.0941	-+	0.8386	-0.0194	0.0955	+-	0.6899	0.8491	0.5572	0.0731	0.1245	-+	0.6208	0.0602	0.1217	++
8:126486409	rs17321515	8q24	A	A	0.46651	0.46649	0.9953	0.99953	0.2527	0.2897	0.8665	-0.0066	0.0392	+-	0.1	0.062	0.0377	++	0.1908	0.2452	0.6125	-0.0266	0.0524	--	0.2153	0.0615	0.0496	++
8:19813529	rs268	LPL	G	A	0.01607	0.01812	0.99194	0.77341	0.6292	0.5338	0.2629	0.1676	0.1497	++	0.7275	0.0526	0.151	++	0.5711	0.1593	0.04325	0.3648	0.1805	++	0.2676	0.2028	0.183	++
8:19819724	rs328	LPL	G	C	0.09209	0.09368	0.99976	0.99991	0.8279	0.6705	0.8654	0.0115	0.0677	+-	0.6731	0.0265	0.0628	+-	0.9474	0.9372	0.841	0.0181	0.0901	-+	0.9559	0.0046	0.0829	+-
9:120475302	rs4986790	TLR4	G	A	0.05399	0.05716	0.99621	0.97711	0.9224	0.9289	0.6751	0.0351	0.0839	-+	0.7433	0.0261	0.0798	+-	0.9177	0.4104	0.4615	0.0805	0.1093	++	0.3278	0.0998	0.102	++
9:136154168	rs579459	9q34	C	T	0.23724	0.23757	0.99999	0.99998	0.02502	0.01874	0.1647	-0.065	0.0468	--	0.1846	0.0579	0.0436	-+	0.03927	0.04503	0.1553	-0.0892	0.0628	--	0.3019	0.059	0.0572	-+
9:22098574	rs4977574	9p21	G	G	0.45973	0.48412	0.99997	0.99993	0.05289	0.2367	0.8245	0.0087	0.0394	+-	0.07503	-0.0678	0.0381	+-	0.3041	0.387	0.7497	-0.0168	0.0527	+-	0.1478	-0.0723	0.05	--
10:104719096	rs12413409	10q24	A	G	0.11576	0.09844	0.99992	0.99879	0.1816	0.7675	0.602	0.0331	0.0635	-+	0.3151	-0.0653	0.065	--	0.215	0.5837	0.6677	0.0366	0.0854	+-	0.4153	-0.0713	0.0875	--
10:30335122	rs2505083	10p11	C	T	0.41917	0.42357	0.99834	0.76698	0.5521	0.1573	0.1426	0.0632	0.0431	++	0.7006	0.0159	0.0415	+-	0.7728	0.3938	0.4555	0.0432	0.0579	+-	0.6351	0.026	0.0548	+-
10:44775824	rs1746048	10q11	T	C	0.17266	0.16235	0.99972	0.9994	0.02197	0.2248	0.4596	0.0391	0.0529	-+	0.03816	-0.1105	0.0533	--	0.02344	0.244	0.1631	0.0983	0.0705	-+	0.07932	-0.1247	0.0711	--
10:45869171	rs12762303	ALOX5	C	T	0.16197	0.15905	0.99911	0.99843	0.1359	0.0291	0.008828	-0.1465	0.0559	--	0.5275	-0.0327	0.0517	--	0.1096	0.04297	0.01079	-0.1942	0.0762	--	0.6619	-0.0296	0.0677	+-
10:91002927	rs1412444	10q23	T	C	0.36241	0.36408	0.99868	0.99728	0.735	0.4757	0.4356	-0.0321	0.0412	--	0.3952	-0.0333	0.0392	+-	0.8214	0.5536	0.3658	-0.0498	0.055	--	0.9505	-0.0032	0.0514	+-
10:96521657	rs12248560	CYP2C19	T	C	0.19677	0.21577	0.97957	0.96257	0.8131	0.4503	0.3934	0.0415	0.0486	++	0.305	0.0472	0.046	++	0.5526	0.9663	0.9279	-0.0059	0.0655	+-	0.5742	0.034	0.0605	++
10:96540410	rs4986893	CYP2C19	A	G	0.01042	0.00465	1.00003	0.954	.	.	0.4586	0.2145	0.2894	-+	0.5755	-0.1689	0.3017	--	.	.	0.2405	0.4394	0.3744	++	0.5608	-0.3029	0.5207	--
10:96541616	rs4244285	CYP2C19	A	G	0.17208	0.15507	1.00003	0.98808	0.1903	0.461	0.2537	0.0596	0.0522	++	0.619	-0.0261	0.0524	+-	0.04896	0.08828	0.01109	0.1718	0.0677	++	0.8156	-0.016	0.0688	--
10:96702047	rs1799853	CYP2C9	T	C	0.10229	0.10908	0.99969	0.97725	0.9923	0.779	0.5283	0.0397	0.0629	++	0.7994	0.0154	0.0605	++	0.8248	0.9698	0.7498	0.0267	0.0837	+-	0.6494	0.0358	0.0788	++
10:96741053	rs1057910	CYP2C9	C	A	0.06559	0.06827	0.99992	0.99893	0.5675	0.501	0.5639	0.0445	0.0771	-+	0.2572	0.0815	0.072	+-	0.07453	0.05849	0.1494	-0.1623	0.1126	--	0.2619	0.1057	0.0942	+-
10:96798749	rs10509681	CYP2C8	C	T	0.08883	0.0966	0.99994	1.00004	0.7632	0.8439	0.7282	0.0229	0.0659	++	0.6852	0.026	0.064	++	0.7284	0.4987	0.4287	0.0677	0.0855	++	0.2541	0.0933	0.0818	++
10:96805708	rs78637571	CYP2C8	A	C	0.0001	0.00042	0.88081	0.0288	.	.	.	.	.	.	.	.	.	.	.	.	.	.	.	.	.	.	.	.
10:96818106	rs11572103	CYP2C8	A	T	0.007	0.00741	1.00001	0.98947	0.8813	0.9134	0.9005	-0.0276	0.2207	+-	0.4259	0.1521	0.191	++	0.8202	0.8081	0.7806	-0.0879	0.3154	+-	0.9493	0.0169	0.2649	+-
10:96818119	rs1058930	CYP2C8	C	G	0.04388	0.03697	0.99547	0.66268	0.6816	0.8845	0.9202	-0.011	0.1099	-+	0.3427	-0.1023	0.1078	--	0.5386	0.5743	0.833	0.0306	0.1454	++	0.433	-0.1134	0.1446	-+
10:96827030	rs11572080	CYP2C8	T	C	0.08865	0.09654	0.99483	0.97791	0.7868	0.8375	0.7003	0.0255	0.0664	++	0.6911	0.0256	0.0645	++	0.7501	0.4876	0.4188	0.0697	0.0862	++	0.2635	0.0922	0.0824	++
11:103660567	rs974819	11q22	T	C	0.34776	0.31883	0.99884	0.9229	0.7503	0.9775	0.9421	0.0031	0.0433	+-	0.5578	0.0242	0.0412	++	0.6213	0.7409	0.9672	-0.0024	0.0578	+-	0.6845	0.0221	0.0543	-+
11:104900385	rs501192	CASP1	T	C	0.14674	0.15923	0.99795	0.96518	0.9282	0.717	0.5603	0.0317	0.0544	-+	0.4722	0.0375	0.0522	-+	0.8339	0.6132	0.8634	0.0125	0.0725	-+	0.918	0.0071	0.0694	-+
11:116633862	rs11820589	ZNF259	A	G	0.06972	0.07398	0.99945	0.988	0.1075	0.8182	0.7889	0.0197	0.0736	+-	0.0871	-0.1282	0.0749	--	0.2033	0.2543	0.7931	-0.0262	0.0999	--	0.09061	-0.1706	0.1008	--
11:116648917	rs964184	ZNF259	G	C	0.18064	0.16854	0.99996	1.00002	0.1043	0.3662	0.5623	0.0298	0.0515	+-	0.1538	-0.0722	0.0506	--	0.05785	0.2175	0.3638	0.0622	0.0685	++	0.1842	-0.0896	0.0675	--
11:116652207	rs12286037	ZNF259	T	C	0.07044	0.07444	0.99954	0.99888	0.1449	0.7197	0.8675	0.0122	0.0733	-+	0.1024	-0.1208	0.074	--	0.2113	0.4027	0.8993	0.0124	0.0978	++	0.185	-0.1301	0.0981	--
12:111884608	rs3184504	12q24	T	C	0.41057	0.46673	0.99966	0.9989	0.03022	0.0165	0.6399	0.0194	0.0414	++	0.009049	0.1032	0.0395	++	0.09024	0.7269	0.7727	0.0159	0.055	+-	0.04555	0.1035	0.0518	++
12:125312425	rs10846744	SCARB1	C	G	0.24613	0.20649	0.95253	0.99716	0.3205	0.1584	0.1996	0.0635	0.0495	++	0.6104	0.0247	0.0485	+-	0.8588	0.2235	0.226	0.0801	0.0661	++	0.2657	0.0704	0.0633	++
12:21331549	rs4149056	SLCO1B1	C	T	0.15749	0.16408	0.99954	0.99867	0.242	0.4063	0.2759	-0.0599	0.055	+-	0.7393	0.0168	0.0504	++	0.1725	0.2866	0.07719	-0.1331	0.0753	--	0.9648	0.0029	0.0666	-+
12:68552522	rs2430561	IFNG	A	T	0.38287	0.40101	0.92813	0.905	0.1146	0.3227	0.4441	-0.0325	0.0424	-+	0.4881	0.028	0.0403	++	0.3594	0.7361	0.8572	-0.0102	0.0564	-+	0.5439	0.0321	0.0529	++
13:110960712	rs4773144	13q34	G	A	0.44108	0.44105	0.99905	0.98418	0.8498	0.4968	0.1902	-0.052	0.0397	+-	0.04847	-0.0752	0.0381	--	0.8183	0.2434	0.4294	-0.0418	0.0529	+-	0.2011	-0.0641	0.0502	+-
13:31310579	rs9579646	ALOX5AP	A	G	0.35475	0.34401	0.99903	0.78353	0.1018	0.101	0.04527	0.0883	0.0441	++	0.7359	0.0145	0.0429	+-	0.1919	0.2938	0.1682	0.0815	0.0591	++	0.9259	0.0053	0.0568	-+
13:31326441	rs4769874	ALOX5AP	A	G	0.04568	0.04432	0.98594	0.61277	0.7072	0.6556	0.9461	0.0071	0.1055	+-	0.5104	0.0636	0.0966	+-	0.5868	0.9806	0.799	0.036	0.1414	+-	0.6507	-0.0618	0.1364	--
14:100133942	rs2895811	14q32	C	T	0.40573	0.40934	0.99998	0.99859	0.6924	0.1565	0.0825	0.0692	0.0399	++	0.3359	0.0366	0.038	++	0.9511	0.5839	0.4473	0.0405	0.0533	++	0.4675	0.0362	0.0499	++
15:79089111	rs3825807	15q25	G	A	0.36548	0.38851	0.98361	0.98255	0.4189	0.4093	0.3839	-0.0357	0.0411	--	0.7504	-0.0125	0.0391	-+	0.9248	0.3991	0.4376	0.042	0.0541	++	0.7878	0.0138	0.0512	-+
16:31103796	rs2359612	VKORC1	A	G	0.4469	0.40389	1.00002	0.99893	0.9986	0.9336	0.9681	0.0016	0.0409	-+	0.9431	-0.0028	0.0394	+-	0.8505	0.954	0.9376	0.0043	0.0544	-+	0.6018	-0.027	0.0518	+-
16:31104878	rs9934438	VKORC1	A	G	0.44397	0.3988	1	1.00001	0.9067	0.8308	0.8553	0.0075	0.0411	-+	0.8654	0.0067	0.0395	+-	0.827	0.9379	0.8006	0.0138	0.0545	-+	0.6768	-0.0217	0.0521	+-
16:31107689	rs9923231	VKORC1	T	C	0.44386	0.39901	0.99994	0.99934	0.8968	0.8314	0.8961	0.0054	0.0411	-+	0.8941	0.0053	0.0396	+-	0.809	0.9233	0.8138	0.0129	0.0546	-+	0.6385	-0.0245	0.0521	+-
16:56989590	rs247616	CETP	T	C	0.29041	0.30134	0.99989	0.99946	0.7013	0.7071	0.9864	-0.0007	0.0428	+-	0.5347	-0.0254	0.0409	+-	0.4745	0.432	0.159	0.0793	0.0563	++	0.6665	0.023	0.0533	++
16:56993324	rs3764261	CETP	A	C	0.29225	0.3036	0.99981	0.99953	0.463	0.7274	0.8134	0.0101	0.0426	+-	0.4224	-0.0328	0.0409	+-	0.3384	0.3936	0.1248	0.086	0.0561	++	0.8157	0.0124	0.0533	++
17:17543722	rs12936587	17p11	A	G	0.3752	0.40803	0.99911	0.99607	.	.	0.5922	-0.0334	0.0624	-?	0.5812	-0.0312	0.0565	-?	0.2261	0.4916	0.408	0.0444	0.0536	++	0.1804	-0.0678	0.0506	--
17:2126504	rs216172	17p13	C	G	0.34402	0.34813	0.99997	0.99952	.	.	0.4431	0.0471	0.0614	+?	0.2191	-0.0706	0.0575	-?	0.9252	0.4246	0.3289	0.0535	0.0547	++	0.3175	0.0509	0.0509	++
17:46988597	rs46522	17q21	T	T	0.45169	0.4743	1.00004	0.9999	.	.	0.5864	-0.0322	0.0593	-?	0.9002	0.0069	0.0546	+?	0.4867	0.7022	0.8125	-0.0125	0.0527	-+	0.3239	-0.0489	0.0496	--
19:10395683	rs5498	ICAM1	G	A	0.43001	0.43471	0.99887	0.99843	.	.	0.3855	0.0521	0.06	+?	0.8083	-0.0133	0.0549	-?	0.6045	0.9084	0.1259	-0.0822	0.0537	+-	0.03525	-0.1055	0.0501	--
19:11202306	rs6511720	19p13	T	G	0.08279	0.09568	0.99727	0.99638	.	.	0.0994	0.1634	0.0992	+?	0.5451	-0.0601	0.0993	-?	0.1267	0.701	0.6871	0.0353	0.0875	+-	0.06739	-0.1661	0.0908	--
19:15990431	rs2108622	CYP4F2	T	C	0.283	0.28112	0.99981	0.9988	.	.	0.3151	-0.067	0.0667	-?	0.1875	-0.0807	0.0612	-?	0.764	0.7115	0.576	-0.0329	0.0589	+-	0.7346	-0.0188	0.0554	--
19:45395619	rs2075650	19q13	G	A	0.14193	0.14965	0.99953	0.99928	.	.	0.9405	-0.0063	0.0841	-?	0.4424	0.0585	0.0762	+?	0.5847	0.7723	0.447	0.0553	0.0727	-+	0.9689	0.0027	0.0695	+-
19:45410002	rs769449	APOE	A	G	0.10062	0.10415	0.99891	0.97886	.	.	0.8222	0.0216	0.096	+?	0.5452	0.0535	0.0885	+?	0.4852	0.7289	0.7529	0.0269	0.0853	-+	0.5172	-0.0538	0.0831	+-
19:45411941	rs429358	APOE	C	T	0.13258	0.13276	0.98042	0.9623	.	.	0.9924	0.0008	0.0873	+?	0.296	-0.0867	0.0829	-?	0.1252	0.7108	0.4105	0.0621	0.0755	-+	0.1739	-0.1031	0.0758	--
19:45412079	rs7412	APOE	T	C	0.06071	0.06813	0.99826	0.94432	.	.	0.5787	0.0645	0.1161	+?	0.6147	0.0554	0.11	+?	0.4071	0.6112	0.7172	0.0371	0.1024	+-	0.1333	0.143	0.0952	++
19:45415640	rs445925	APOE	A	G	0.09146	0.09523	0.99743	0.9943	.	.	0.6804	0.0406	0.0986	+?	0.1613	-0.1371	0.0979	-?	0.6591	0.687	0.3857	0.0735	0.0847	++	0.8906	0.0114	0.0832	++
19:45422946	rs4420638	APOC1	G	A	0.16167	0.15557	0.99067	0.85843	.	.	0.4196	-0.0654	0.081	-?	0.4289	-0.0595	0.0752	-?	0.4541	0.5216	0.8635	-0.0127	0.0742	--	0.1746	-0.0979	0.0721	--
20:44635976	rs3918242	MMP9	T	C	0.14487	0.14746	0.99089	0.97902	.	.	0.3684	0.0731	0.0813	+?	0.9964	0.0003	0.0771	+?	0.9846	0.6145	0.4667	-0.0547	0.0751	--	0.4411	-0.0559	0.0726	--
21:35599128	rs9982601	21q22	T	C	0.12562	0.13816	0.99877	0.99533	.	.	0.7077	-0.0331	0.0883	-?	0.3688	0.0691	0.0769	+?	0.2792	0.626	0.2472	0.0848	0.0733	++	0.5708	-0.0412	0.0727	--
# MAF < 0.05% for rs5742904, rs140020965, rs4986909, rs72552799
