# Supplementary material for: Pharmacogenetic meta-analysis of baseline risk factors, pharmacodynamic, efficacy and tolerability endpoints from two large global cardiovascular outcomes trials for darapladib
Source: PLoS One. 2017 Jul 28;12(7):e0182115. doi: 10.1371/journal.pone.0182115 (PMC5533343; doi:10.1371/journal.pone.0182115)
Supplement: S5 Table — Meta-analysis P-values are indicated in bold. (XLSX) [file pone.0182115.s017.xlsx]

## Sheet: S5 Table
Trait	Variant	Chrom	Pos	Gene(s)	Annotation	Major Allele	Minor Allele	Study	N	MAF*	r2	HR (95% CI)_trt#	P_trt
DIARRHEA	rs149232047	6	126598136		intergenic_variant	A	G	STABILITY	6924	0.0075	0.63131	4.35 (2.13, 8.77)	4.65e-05
								SOLID	6281	0.0071	0.50582	5.75 (2.56, 12.99)	2.28e-05
								META	13205			4.9 (2.86, 8.33)	4.83e-09
DIARRHEA	rs151269874	16	75583639	RP11-77K12.8,TMEM231	intron_variant	C	T	STABILITY	6924	0.0111	0.77472	5.68 (2.94, 10.87)	1.6e-07
								SOLID	6281	0.0147	0.69084	2.99 (1.52, 5.92)	0.00158
								META	13205			4.18 (2.63, 6.67)	2.35e-09
DIARRHEA	rs16999497	X	128735199		intergenic_variant	T	C	STABILITY	5707	0.0385	0.99637	4.81 (2.63, 8.77)	3.62e-07
								SOLID	4670	0.0262	0.55804	3.15 (1.47, 6.76)	0.00304
								META	10377			4.08 (2.56, 6.67)	5.65e-09
MS_DIARRHEA	rs11915606	3	15675162	BTD	intron_variant	T	G	STABILITY	6730	0.0071	0.9436	10.85 (4.76, 24.29)	6.81e-09
								SOLID	6091	0.0109	0.88416	1.97 (0.47, 8.33)	0.356
								META	12821			7.23 (3.58, 14.62)	3.59e-08
MS_DIARRHEA	rs144610116	4	38942848	FAM114A1	intron_variant	T	C	STABILITY	6730	0.0083	0.81451	9.43 (0.02, 4000)	0.466
								SOLID	6091	0.0091	0.79609	103.63 (21.74, 500)	6.76e-09
								META	12821			89.29 (19.61, 400)	6.88e-09
MS_DIARRHEA	rs148121703	4	47373670	GABRB1	intron_variant	CGTT	C	STABILITY	6730	0.0116	0.84578	23.47 (5.26, 106.72)	4.46e-05
								SOLID	6091	0.0095	0.66502	11.06 (3.23, 38.46)	0.000131
								META	12821			14.93 (5.75, 38.76)	2.97e-08
MS_DIARRHEA	rs201394051,rs768042904	5	117033613		intergenic_variant	A	AAT	STABILITY	6730	0.0442	0.80221	2.12 (1.18, 3.8)	0.0117
								SOLID	6091	0.0448	0.79478	3.12 (2.01, 4.85)	3.8e-07
								META	12821			2.72 (1.91, 3.86)	2.48e-08
MS_DIARRHEA	rs4357117	6	67583758		intergenic_variant	G	T	STABILITY	6730	0.0105	0.76163	8.71 (4.17, 17.93)	4.16e-09
								SOLID	6091	0.0094	0.72438	1.57 (0.37, 6.67)	0.539
								META	12821			6.19 (3.25, 11.81)	3.14e-08
MS_DIARRHEA	rs145044782	7	8035497	AC006465.3,GLCCI1	intron_variant	G	A	STABILITY	6730	0.0062	0.84245	9.57 (3.23, 28.82)	5.89e-05
								SOLID	6091	0.0086	0.51385	13.09 (3.5, 50)	0.000136
								META	12821			10.88 (4.67, 25.38)	3.24e-08
MS_DIARRHEA	rs62568141	9	79627260		intergenic_variant	C	T	STABILITY	6730	0.0303	0.87017	4.11 (2.56, 6.55)	2.87e-09
								SOLID	6091	0.0328	0.78243	2.45 (1.37, 4.41)	0.0026
								META	12821			3.36 (2.34, 4.84)	7.05e-11
* MAF= Minor allele frequency
# Hazard ratio for minor allele
r2: imputation quality
