# Supplementary material for: Pharmacogenetic meta-analysis of baseline risk factors, pharmacodynamic, efficacy and tolerability endpoints from two large global cardiovascular outcomes trials for darapladib
Source: PLoS One. 2017 Jul 28;12(7):e0182115. doi: 10.1371/journal.pone.0182115 (PMC5533343; doi:10.1371/journal.pone.0182115)
Supplement: S7 Table — (XLSX) [file pone.0182115.s019.xlsx]

## Sheet: S7 Table
STABILITY: Name of IEC/IRB Committee with address
Comite de Etica Independiente en Investigacion Clinica- Dr. Carlos A. Barclay - Larrea 1381-30 A, Buenos Aires, C1117ABK, Argentina
Comite de Etica para la Investigacion del Hospital Italiano de La Plata -Calle 51 1725 entre 29 y 30, La Plata, Buenos Aires, B1900AXI, Argentina
Comite de Docencia e Investigacion Complejo Medico de La Policia Federal Argentina Churruca-Visca, Uspallata 3400, Ciudad Autonoma de Buenos Aires, C1437JCP, Argentina
Comite de Docencia e Investigacion del Instituto de Salud Respiratoria (INSARES), Jose Rondeau 335, Mendoza, M5500CCG, Argentina
Comite de Etica Independiente en Investigacion Clinica- Dr. Carlos A. Barclay - Larrea 1381 _3° A, Buenos Aires, C1117ABK, Argentina
Comite de Docencia e Investigacion Clinica IMA, Segui593, Adrogue, Buenos Aires, B1846DSK, Argentina
Comite de Docencia e Investigacion IMAI Research, French 2673, Buenos Aires, C1425AWC, Argentina
Comite de Docencia e Investigacion Centro de Investigaciones Clinicas del Litoral SRL- Rivadavia 3363, Santa Fe, S3000FWO, Argentina
Comite de Etica e Investigacion Instituto de Hipertension y Corazon, Paraguay 880, Corrlentes, W3400CLH, Argentina
Comite Independiente de Etica Clinica Chutro - Colon 788 - 5°, Piso, Cordoba, X5000EPU, Argentina
Comite de Docencia e Investigacion Instituto de Cardiologia JF Cabral, Bolivar 1334, Corrientes, W3400AMZ, Argentina
Comite de Docencia e Investigacion Instituto de Investigaciones Clinicas de Mar del Plata- Av. Colon 3364, Mar del Plata, Buenos Aires, B7600FZN, Argentina
Comite de Revision Institutional de los Cansuttorios Asociadas de Endocrinologia e Investigacion Clinica Aplicada, CerVino 3375-Piso 1-Oficina 2612, Buenos Aires, C1425AGC, Argentina
Comite de Docencia e Investigacion DIM Clinlca Privada, Belgrano 136 40 Piso, Ramos Mejia, Buenos Aires, B1704 ETD, Argentina
Comite de Docencia e Investigacion Centro Privado de Cardiologia, Rivadavia 550, Tucuman, T4000NIL, Argentina
Comite de Docencia e Investigacion Instituto de Investigaciones Clinicas de Rosario- Paraguay 160, Rosario, Santa Fe, S2000CVD, Argentina
Comite de Etica e Investigacion Fundapres - Arenales 2252, Ciudad Autonoma de Buenos Aires, C1124AAJ, Argentina
Hunter New England Health Research Ethics Unit, Administration Building, John Hunter Hospital, Lookout Road, New Lambton, New South Wales, 2305, Australia
The Flinders Clinical Research Ethics Committee, Flinders Medical Centre, 1 Flinders Drive, Bedford Park, South Australia, 5042, Australia
UnitingCare Health Human Research Ethics Committee, The Wesley Hospital, 451 Coronation Drive, Auchenflower, Queensland, 4066, Australia
Bellberry Human Research Ethics Committee, First floor, 71 Anzac Highway, Ashford, South Australia, 5035, Australia
Australian Capital Territory Health Human Research Ethics Committee, Level 3, 11 Moore Street, Canberra City, Australia
Cabrini Human Research Ethics Committee, Cabrini Institute, 183 Wattletree Road, Malvern, Victoria, 3144, Australia
The Alfred Human Research Ethics Committee, The Alfred Hospital, 55 Commercial Road, Melbourne, Victoria, 3004, Australia
The South Metropolitan Area Health Service Human Research Ethics Committee, G Block, Alma Street, Fremantle, Western Australia, 6160, Australia
Ballarat Health Services and St John of God Health Care Human Research Ethics Committee, Medical Services Administration, Level 3, Yuille House, Ballarat Base Hospital, Drummond Street North, Ballarat, Victoria, 3350, Australia
Bellberry Human Research Ethics Committee, 229 Greenhill Road, Dulwich, South Australia, 5065, Australia
The Sir Charles Gairdner Human Research Ethics Committee, 1st Floor, E Block, Sir Charles Gairdner Hospital, QE II Medical Centre, Hospital Avenue, Nedlands, Western Australia, 6009, Australia
Commissie Medische Ethiek van de Universitaire Ziekenhuizen K.U. Leuven, Campus Gasthuisberg E330, Herestraat 49, Leuven, 3000, Belgium
Comite de Etica em Pesquisa da Santa Casa de Pelotas, Praca Piratinino de Almeida 53, 96015-290, Pelotas, Rio Grande Do Sul, 96015-290, Brazil
CONEP-Comissao Nacional de etica em Pesquisa, SEPN 510, Norte, bloco A0, subsolo, Edificio,, EX-INNAN UnidadeII, Miniterio da suade, CEP:70750-521, Brazil
Comite de Etica em Pesquisa do Hospital Universitario Pedro Ernesto, Avenue 28 de setembro, 77, Terreo, Vila Isabel, Rio de Janeiro, 20551-030, Brazil
Comite de Etica em Pesquisa IMC, Rua Castelo d’água, 3030, São José do Rio Preto, São Paulo, 15015210, Brazil
Comite de Etica para Analise de Projetos dePesquisa- CAPPesq, Rua Ovidio Pires de Campos, 225 5° andar, sala 105, Predio da Administracao, cerqueira Cesar, Sao Paulo, 05403-010, Brazil
Comite de Etica em Pesquisa do Instituto Dante Pazzanese de Cardiologia, Avenida Drive Dante Pazzanese, 500, Torre - 6° andar, Ibirapuera, Sao Paulo, 04012-180, Brazil"
Comite de Etica em Pesquisa da Pontificia Universidade Catolica do Rio Grande do Sui (PUC-RS),Avenida Ipiranga, 6690, Sala 300, Porto Alegre, Rio Grande Do Sul, 90610000, Brazil
Comite de Eticaem Pesquisa em Seres Humanos da Faculdade de Mediciha de Sao Jose do Rio PretoAv. Brigadeiro Faria Lima, 5416, Sao Jose do Rio Preto, 15090-000, SP. Brazil
Comite de Etica em Pesquisa do Hospital Mae de Deus, Av. Jose de Aiencar, 286, Porto Aiegre, 90880-480, Rs. Brazil
Comite de Etica e Pesquisa do Hospital Madre Teresa, Avenida Raja Gabaglia, 1002 – Gutierrez, Belo Horizonte, Minas Gerais, 30380090, Brazil
Comite de Etica em Pesquisa do Hospital Universitario Onofre Lopes: Avenida Nilo Pecanha 620, Natal, 59012-300, Brazil
Comite de Etica em Pesquisa da Fundacao Bahiana de Cardiologia, Rua das Rosas N 179, Edf. Empresarial San Juan, Sala 301 Pituba, Salvador Bahia, 41810-070, Brazil
Comite de Etica Medica Humana e Animal do Hospital das Clinicas da UFG, Primeira Avenida Nº 545 Qd, 68 Lt, Area - Setor Leste Universitario, Goiânia, Goiás, 74605-020, Brazil
Comite de Etica em Pesquisa da Santa Casa de Misericordia de Belo Horizonte-MG, Rua Domingos Vieira, 590. Bela Hortzoote-MG, 30150-240, Brazil
Comite de Etica em Pesquisa da Sociedade Beneficente Evangelica de Curitiba, Rua Padre Anchieta, 2770, Curitiba Paraná, 80730-000, Brazil
Comite de Etica em Pesquisa com Seres Humanos da PUC-Campinas Rodovia Dom Pedro I, Km 136 - Parque das Universidades. Campinas - SP, 13.086-900. Brazil
Ethics Committee for Multicenter Clinical Trials, 5, Sveta Nedelya Square, Sofia, 1000, Bulgaria
Institutional Review Board Services, 372 Hollandview Trail, Suite 300, Aurora, Ontario, L4G OA5, Canada
Comite d'etique de la recherche, Hopital Charles LeMoyne, 3120, boulevard Taschereau, porte E-302, Greenfield Park, J4V 2H1, Quebec, Canada
Ottawa Hospital Research Ethics Board, Ottawa Hospital, Civic Campus, 725 Parkdale Avenue, Civic Box 411, Loeb Building, Ottawa, Ontario, K1Y 4E9, Canada
Biomedical Research Ethics Board, Bannatyne Campus, P126-770 Bannatyne Avenue, Winnipeg, Manitoba, R3E 0W3, Canada
Health Research Ethics Board, 308 Campus Tower, 8625-112 Street, Edmonton, Alberta, T6G 1K8, Canada
Comite d'ethique a la recherché, Centre de sante et de services sociaux de Nord de Lanaudiere, Centre hospitalier regional de Lanaudiere, 1000, boulevard Sainte-Anne, Saint Charles-Borromee, Quebec, J6E 6J2, Canada
Comited'ethique a la recherche - Institut de Cardiologie de Montreal, 5000 Rue Bolanger, Montreal, Quebec, H1T 1C8, Canada
Mailing: Research Ethics Office, Saint Michael's Hospital, 30 Bond Street, Toronto, Ontario, M5B 1W8, Canada
Hamilton Health Sciences/Faculty of Health Sciences Research Ethics Board, 1057 Main Street West, Suite I, Hamilton, Ontario, L8S JB7, Canada
Comite d'ethique de la recherche clinique de CHCQ, Hopital Saint Francois D'Assise, Local A0-124, 10 rue de l'Espinay, Quebec, Quebec, G1L 3L5, Canada
Human Investigation Committee, 2nd Floor, Eastern Trust Building, 95 Bonaventure Avenue, St. John's, Newfoundland, A1B 2X5, Canada
Clinical Research Ethics Board (Vancouver Island Health Authority), Royal Jubilee Hospital, Memorial Pavilion, KW 3rd Floor, 1952 Bay Street, Victoria, British Columbia, V8R 1J8, Canada
Comite d'Ethique de la Recherche et du Developpement des Nouvelles Technologies de l'Institut de Cardiologie de Montreal, Institut de Cardiologie de Montreal, 5000 Belanger Street, Montreal, Québec, H1T 1C8, Canada
Center for Clinical Research, Room 118-5790 University Avenue, Halifax, Nova Scotia, B3H 1V8, Canada
The University of British Columbia Clinical Research Ethics Board, Room No.210, Research Pavilion, 828 W. 10th Avenue, Vancouver, British Columbia, V5Z lL9, Canada
Comite Etico Cientifico Servicio de Salud Metropolitano del Oriente, Av. Salvador 364, Providencia. Santiago, 7500922, Chile
Comite de Etica e Investigacion Escuela de Medicina, Pontificia Universidad Catolica de Chile, Marcoleta 391, Santiago, 8330024, Chile
Comité Ético Científico del Servicio de Salud Talcahuano, Thompson 86, Talcahuano, 4270350, Chile
Comite Etico Cientifico, Secretaria Ministererial de Salud, Region del Biobio, Caupolican N° 518 5to. Piso Dpto. 510, Concepcion, 4030576, Chile
Comite Etico Cientifico, Servicio de Salud Metropolitano del Oriente, Av. Salvador 364, Providencia. Santiago, 7500922, Chile
Comite Etico Cientifico, Serviclo de Salud VinIl del Mar-Quillota, Calle Limache1307 2 Piso Esquina Peñablanca, Viña del Mar, 2570017, Chile
Hospital Gustavo Fricke, Alvarez 1532, Viña del Mar, 2570017, Chile
Comite Etico Cientifico, Servicio de Salud Metropolitano Norte, Calle San Jose 1053 Santiago, 8320000, Chile
Eticka Komise, Politickych veznu 576, Slany, 274 01, Czech Republic
Multicentricka Eticka Komise, Na Bojisti, 1, Praha 2, 128 08, Czech Republic
Eticka Komise, Orlickoustecka nemocnice, a.s., Cs. armady 1076, Usti nad Orlici, 562 18, Czech Republic
Eticka Komise, Kromerizska nemocnice, a.s., Havlickova 660, Kromeriz, 767 55, Czech Republic
Eticka Komise, Mestska nemocnice Caslav, Jenikovska 348, Caslav, 286 01, Czech Republic
Eticka Komise, Chrudimska nemocnice, a.s., Vaclavska 570, Chrudim, 537 27, Czech Republic
Eticka Komise, Nemocnice Jihlava as, Vrchlickeho 59, Jihlava, 58633, Czech Republic
Eticka Komise, Oblastni nemocnice Kolin, a.s, Zizkova 146, Kolin, 280 00, Czech Republic
Eticka Komise, Nemocnice Tabor as, Kpt Jarose 2000, Tabor, 39009, Czech Republic
Eticka Komise, Oblastni nemocnice Kladno a.s., Vancurova 1548, Kladno, 272 59, Czech Republic
Eticka Komise, Nemocnice Tabor, Kpt. Jarose 2000, Tabor, 390 03, Czech Republic
Den Videnskabsetiske Komite for Region Midtjylland, Sundhedssekretariatet, Skottenborg 26, Postboks 21, Viborg, DK-8800, Denmark
Tallinn Medical Research Ethics Committee, Hiiu 42, Tallinn, 11619, Estonia
CPP Ile-de-France II - Hôpital Necker, Service de Transplantation, Pavillon Ségur, 149, rue de Sèvres, Paris Cedex 15, 75743, France
Ethik Kommission der Medizinischen Fakultaeten der Universitaet Ulm, Helmholtzstrasse 20, Ulm, 89081, Germany
National Drug Organisation (EOF) and National Ethics Committee (EED), 284 Mesogheion Avenue, Holargos, Athens, 15562, Greece
Joint CUHK-New Territories East Cluster Clinical Research Ethics Committee, Flat 3C, Block B, Staff Quarters, Prince of Wales Hospital, Department of Medicine and Therapeutics, Clinical Sciences Building, 30-32 Ngan Shing Street, Shatin, Hong Kong
Institutional Review Board of the University of Hong Kong/Hospital Authority Hong Kong West Cluster, Room 901, Administration Block, Queen Mary Hospital, 102 Pokfulam Road, Hong Kong
Egeszségügyi Tudományos Tanács, Klinikai Farmakológiai Etikai Bizottsága (Medical Research Council, Ethics Committee for Clinical Pharmacology) , Budapest, Arany J. u. 6-8, H-I051, Hungary
Ethical/Research Committee, Narayana Hrudayalaya Institute of Medical Sciences, No.258/A, Bommasandra Industrial Area, Anekal Taluk, Bangalore, Karnataka, 560099, India
BankersEthics Committee, Near Tagorenagar, Old Padra Road, Vadodara, Gujarat, 390015, India
Heart & General Hospital Ethics Committee, Heart & General Hospital, Room No. 205, 7, Vivekanand Marg, C-Scheme, Jaipur, 302 001, India
Institutional Ethics Committee, Fortis Escorts Hospital, Jawaharlal Nehru Marg, Malviya Nagar, Jaipur, Rajasthan, 302017, India
Ethics Committee, Poona Hospital & Research Centre, 27, Sadashiv Peth, Pune, Maharashtra, 411030, India
Institutional Ethics Review Board, St John's Medical College Hospital, Sarajpur Road, Bangalore, Karnataka, 560034, India
Little Flower Hospital Independent Ethics Committee, Little Flower Hospital and Research Centre, Angamaly, 683572, Kerala, India
Vikram Hospital Ethics Committee, 46, Vivekananda Road, Yadavagiri, Mysore, Karnataka, 570 020, India
The Ethics Committee of Care Institute of Medical Science, Opposite Panchamrut Bunglow, Near Shukan Mall, Off Science City Road, Sola, Ahmedabad 380060, Gujarat, India
Citi Cardiac Institutional Ethics Committee, Dr. Ramesh Cardiac & Multispeciality Hospital Limited, Ring Road, Near ITI College, Vijayawada, Andra Pradesh, 520008, India
Institutional Ethics Committee, Deenanath Mangeskar Hospital & Research Center, Erandwane, Near Mhatre Bridge, Pune, Maharashtra, 411004, India
Ethics Committee, Sir Ganga Ram Hospital, Old Rajinder Nagar, New Delhi, 110060, India
Institutional Review Board, Max Devki Devi Heart and Vascular Institute, 2, Press Enclave Road, Saket, New Delhi, 110017 India
Independent Ethics Committee Consultants, Independent Ethics Comnittee, Darussalam, 596, 2nd Cross, 17th Main, 3rd Block, Koramangala, Bangalore, 560034, India
Comitato Etico Unico per la Provincia di Parma, Via Gramsci, 14, Parma, Emilia-Romagna, Parma, 43100, Italy
Comitato Etico dell'Azienda Ospedaliera S. Croce e Carle , Via Monte Zovetto 18, Cuneo, 12100, Italy
Comitato Etico dell’Azienda Ospedaliera Maggiore della Carità, Via Mazzini, 18, Novara, Piemonte, 28100, Italy
Comitato di Etica per la Ricerca Biomedica, Universita degli studi G. D’Annunzio, Via dei Vestini, Chieti, 66013, Italy
Comitato Etico per la Sperimentazione Clinica dell’Azienda Ospedaliero San Filippo Neri, Piazza S. Moria dolln platn 5, Roma, 00135, Italy
Comitato Etico Per le Attivita Biomediche dell’ Università degli Studi di Napoli "Federico II" di Napoli, Via S. Pansini, 5, 80131, Italy
Comitato Etico per la Sperimentazione Clinica dei Medicinali Azienda Ospedaliero-Universitaria Pisana, Via Roma n. 67, Pisa, 56126, Italy
Comitato Etico Scientifico Dell’Azienda Ospedaliera Ospedale Niguarda Ca' Granda di Milano, Piazza Ospedale Maggiore, 3, Milano 20162, Italy
Comitato Etico della ASUR Zona Territoriale 13 di Ascoli Piceno, Via degli Iris SNC, Ascoli Piceno, 63100, Italy
Comitato Etico per la Sperimentazione Clinica della Provincia di Treviso – Borgo Cavalli n. 42, Treviso, 31100, Italy
Comitato Etico della Provincia di Modena, Via Largo el Pozzo 71, Modena, 41124, Italy
Comitato Etico della Provincia di Ferrera, Corso, Giovecca 20, Ferrera, 44100, Italy
Tokushukai Group, Institutional Review Board, 1-8-7, Koji-machi, Chiyoda-ku, Tokyo, 102-0083, Japan
Kokura Memorial Hospital, Institutional Review Board, 3-2-1, Asano, Kokurakita-ku, Kitakyushu-shi, Fukuoka, 802-8555, Japan
Tokyo Heart Center, Institutional Review Board, 5-4-12, Kitashinagawa, Shinagawa-ku, Tokyo, 141-0001, Japan
National Hospital Organization, Central Review Board, 2-5-21, Higashigaoka, Meguro-ku, Tokyo, 152-8621, Japan
UMEZU CLINIC, Institutional Review Board, 2-6-12, Haruda, Chikushino-city, Fukuoka, 818-0024, Japan
Institutional Review Board of Shiga University of Medical Science Hospital, Seta Tsukinowa-cho, Otsu-city, Shiga, 520-2192, Japan
Oita University Faculty of Medicine and Oita University Hospital, Institutional Review Board, 1-1, Idaigaoka, Hasama-machi, Yufu-city, Oita, 879-5593, Japan
Institutional Review Board Chonbuk National University Hospital, 42 Wonjam-5gil, Deokjin-gu, Jeonju-si, Jeollabuk-do, 561-712, Korea
Institutional Review Board Kyungpook National University Hospital, 200 DongDuk-Ro, Jung-Gu, Daegu, 700-721, Korea
Institutional Review Board Chungbuk National University Hospital, 410 Seongbong-ro, Heungduk-gu, Cheongju, 361-711, Korea
Institutional Review Board Yonsei University Health System, 250 Seonsanno, Seodaemun-gu, Seoul, 120-752, Korea
Institutional Review Board Seoul National University Bundang Hospital, 166 Gumi-Ro, Bundang-Gu, Seongnam-si Gyeonggi-do, 463-707, Korea
Institutional Review Board of Pusan National Univ. Hospital, Ami-dong 1(il)-ga, Seo-gu Busan, 602-739, Korea
Institutional Review Board The Catholic University of Korea, Uijeongbu St.Mary's Hospital, 65-1 Kumoh-dong, Uijeongbu-si, Kyonggi-do, 480-717, Korea
Institutional Review Board of Chonnam National University Hospital, 8 Hak-dong, Dong-gu, Gwangju, 501-757, Korea
Institutional Review Board Seoul National University Hospital - Department of Medicine, 28 Yongon-Dong, Chongno-Gu, Seoul, 110-744, Korea
Institutional Review Board Konkuk University Medical Center, 4-12, Hwayang-dong, Gwangjin-gu, Seoul, 143-729, Korea
Institutional Review Board KyungHee University Medical Center, 1Hoeki-dong,Dongdaemun-Gu, Seoul, 130-701, Korea
Institutional Review Board, Samsung Medical Center, 50 Ilwon-Dong, Gangnam-gu, Seoul, 135-710, Korea
Institutional Review Board, Korea University Anam Hospital, 126-1, Anam-Dong 5-ga, Sungbuk-Ku, Seoul, 136-705, Korea
Institutional Review Board, Asan Medical Center, 388-1, Pungnap-2-Dong, Songpa-Gu, Seoul, 138-736, Korea
Institutional Review Board, The Catholic University of Korea Seoul St. Mary's Hospital, 505 Banpo-dong, Seocho-gu, Seoul, 137-701, Korea
Comite de Bioetica del Instltuto de Ciencias Blomedicas, Angeles, Colima No. 42, Col. Roma, Mexico, D.F CP.06700, Mexico
Comite de Etica en Materia de Investigacion, Hospital Angeles del Pedregal, Camino a Sta. Teresa 1055, Col. Heroes de Padierna, Mexico D.F., CP.10700, Mexico
Comision de Etica en Investigacion, Avenida Instituto Politécnico Nacional No. 5160, Col. Magdalena de las Salinas, México D.F, C.P.07760, Mexico
Comision de Etica e Investigacion de la Unidad de Investigacion Clinica en Medicina, Avenida La Clinica 2520 Int 520, Col. Sertoma, Monterrey, Nuevo Leon, CP.64718, Mexico
Comision de Etica e Investigacion del Hospital Gral., ''Dr. Santiago Ramon y Cajal ISSSTE", Predio Canoas S/N, Col. Silvestre Dorador, Durango, Durango, C.P. 34079, Mexico
Secretariaat MEC, Amsterdam Medisch Centrum Universiteit van Amsterdam, E2-236, Meibergdreef 9, Amsterdam, 1105 AZ, Netherlands
Northern A Ethics Committee, Ministry of Health, No 1 The Terrace, PO Box 5013, Wellington, New Zealand
Multi-Region Ethics Committee, C/o Ministry of Health, 133 Molesworth Street, PO Box 5013, Wellington, 5011, New Zealand
Regional komite for medisinsk forskningsetikk, Sor-Øst Norge. (REK Sor·Øst), Frederik Holsts Hus, Ulleval sykehus, Kirkeveicen 166, Oslo, 0407, Norway
Ethics Review Committee, Tabba Heart Institute, St-01, Block-02, Federal 'B' Area, Karachi, 75950, Pakistan
Interactive Research & Development, Institutional Review Board, The Indus Hospital, Korangi Crossing, Karachi, 75190, Pakistan
Ethical Review Board, Armed Forces Institute of Cardiology/National Institute of Heart Diseases, The Mall, Rawalpindi Cantt, 46000, Pakistan
Ethical Review Board, Rawalpindi Institute of Cardiology, Rawal Road, Rawalpindi, Pakistan
Ethical Review Board, Ch PervaizElahi Institute of Cardiology, Abdali Road, Multan, 60000, Pakistan
Institutional Review Board, Shaikh Zayed Hospital, Khayaban-e-Jamia-Punjab, Lahore, 54000, Pakistan
Ethics Review Commitee, National Institute of Cardiovascular Diseases, Rafiqui Shaheed Road, Karachi, 75510, Pakistan
Comite de Bioetica de la Red Asistencial Almenara-Essalud, Av. Grau 800, Lima-13, Peru
Comite de Bioetica de la Red Asistencial Sabogal - Essalud, Jr. Colina 1081, Callao 2, Peru
Comite de Etica del Hospital Nacional Edgardo Rebagliati Martins, Av. Edgardo Rebagliati 490, Lima- 11, Peru
Institutional Review Borad, Manila Doctors Hospital, UN Avenue, Manila, 1000, Philippines
Institutional Review Board, Philippine Heart Center, East Avenue, Quezon City, 1100, Philippines
Research Implementation and Development Office, College of Medicine, University of the Philippines, Philippine General Hospital, Pedro Gil St., Ermita, Manila, 1000, Philippines
Institutional Ethics Review Committee, Perpetual Succour Hospital, 836 F. Cayco St. Sampaloc, Manila, 1008, Philippines
Institutional Ethics Review Committee, St. Luke's Medical Center, Quezon City, 1102, Philippines
Institutional Review Board, Medical Center Manila, 1125, General Luna Street, Ermita, Manila, 1000, Philippines
Hospital Ethics Committee, Quirino Memorial Medical Center, Katipunan Road cor St, Project 4, Quezon City, 1109, Philippines
Institutional Review Board, Cardinal Santos Medical Center, Wilson St., Greenhills, San Juan, 1502, Philippines
Research Institute of Health Sciences, UERM Memorial Medical Center, Aurora Boulevard, Quezon City, 1113, Philippines
Komisja Bioetyczna, Przy Centrum Ksztalcenia Podyplomowego, ul. Marymoncka 99/103, Warszawa, 01-813, Poland
National Drug Agency, 48 Aviator Sanatescu Street, District 1, Bucharest, 011478, Romania
National Ethics Committee, 48 Aviator Sanatescu Street, District 1, Bucharest, 011478, Romania
Ethics Committee attached to Non-state Institution of healthcare "Road clinical hospital on station Novosibirsk-Glavny of OAO "Russian Railways", 2a Vladimirovsky spusk, Novosibirsk, 630003, Russia
Ethics Committee at the Federal Service on Surveillance in Healthcare and Social Development of the Russian Federation, 8/2 Petrovsky boulevard, Moscow, 127051, Russia
Ministry of Healthcare and Social Development of the Russian Federation. Ethics Council, 3, Rahmanovskij pereulok, Moscow, 127994, Russia
Ethics Committee at the Federal Services on Surveillance in Healthcare and Social Development of the Russian Federation, 4, Slavyanskaya square, Building 1, Moscow, 109074, Russia
Local Ethics Committee attached to LLC "Medical Association "New hospital", 29 Zavodskaya Street, Yekaterinburg, 620109, Russia
Local Ethics Committee attached to Municipal Health care Institution "Kemerovo Cardiological Dispensary", 6, Sosnovy bulvar, Kemerovo, 650002, Russia
Local Ethics Committee of State educational institution of higher professional education Saint-Petersburg's State Medical Academy n.a.I.I.Mechnikov, Piskarevskiy prosp. 47, Saint Peterburg, 195067, Russia
Local Ethics Committee of Saint-Petersburg State Institution of healthcare, Alexandrovskaya City Hospital, Prospekt Solidarnosti 4, Saint-Petersburg, 193312, Russia
Ethics Committe attached to Non-State Institution of Healthcare Department hospital on station Kemerovo of OAO “Russian Railway”, 9, Sibiryakov-Gvardeitsev Street, Kemerovo, 650055, Russia
Ethics Committee attached to State financed Institution of healthcare of Sverdlovsk’s Region “Scientific practical center for special kinds of medical care "Ural Institution of Cardiology, 78a, 8 Marta street,Yekaterinburg, 620144, Russia
Ethics Committee under Federal Service on Surveillance in Healthcare and Healthcare and Social Development, 4 Slavyanskaya square, Building 1, Moscow, 109074, Russia
Ethics Committee at the Federal Service on Surveillance in Healthcare and Social Development, 4 Slavyanskaya square, Building 1, Moscow, 109074, Russia
Local Ethics Committe of Federal State Institution Russian Cardiology Research Complex Institution of Clinical Cardiology, 3-rd Cherepkovskaya street 15A, Moscow, 121552, Russia
Ethics Committee at the Federal Service on Surveillance in Healthcare and Social Development of the Russian Federation, 4 Slavyanskaya square, Building 1, Moscow, 109074, Russia
Local Ethics committee of State Institution of healthcare of Moscow, Moscow Clinical Hospital No.15 n.a.O.M Filatov, Veshnyakovskaya street., 23, Moscow, 111539, Russia
Local Ehics Committee of Artherosclerosis Centre of Federal State Institution Research Institute of Physico-Chemical Medicine based on City clinical hospital No. 29, Gospitalnaya square 2, Moscow, 111020, Russia
Local Ethics Committee Prof State educational institution of higher professional education, Russian University of International Friendship, 6 Miklukho-Maklaya street Moscow, 117198, Russia
Ethics Committee attached to State Educational Institution for higher professional education, Novosibirsk State Medical University, 52, Krasny Prospect, Novosibirsk, 630091, Russia
Local Ethics Committee of Federal State Institution ” Federal center of heart blood and endocrinology n.a.V.A Almazov of Rosmedtechnology, 2, Akkuratova street, Saint-Petersburg, 197341, Russia
Local Ethics Committee of Saint-Petersburg State Institution of healthcare “Pokrovskaya city hospital”, V.O. Bolshoy prospekt 85, Saint-Petersburg, 199106, Russia
Local Ethics Committee of Saint-Petersburg State Institution of Healthcare City Hospital No. 26, Kostyushko Street 2, Saint-Ptersburg, 196247, Russia
Local Ethics Committee attached to City Hospital No. 41, 25, Nachdiva Vasilieva Street, Yekaterinburg, 620043, Russia
Ethics Committee attached to Municipal Institution of healthcare “Novosibirsk’s municipal clinical hospital of Emergency Call Service No.2”, 155 Turgeneva street, Novosibirsk, 630008, Russia
Ethics Committee under Federal Service on Surveillance in Healthcare and Social Development, 4 Slavyanskaya square, Building 1, Moscow, 109074, Russia
Local Ethics Committee attached to State financed Institution of healthcare of Novosibirsk’s Region “Novosibirsk's Regional Clinical Cardiological Dispensary”, Building 8, 6 Zalesskogo street, Novosibirsk, 630047, Russia
Ethics Committee under Federal Service on Survelliance in Healthcare and Social Devlopment, 8/2 Petrovsky boulevard, Moscow, 127051, Russia
Local Ethics Committee of State Institution of healthcare “Ryazan Regional Clinical Cardiology Dispensary”, 96 Stroiykova street, Ryazan, 390026, Russia
Local Ethics Committee of State Institution of healthcare of Moscow “City Hospital No. 17”, Volynskaya street, 7, building. 1, 2, 5, Moscow, 119620, Russia
Eticka komisia Kosickeho samospravneho kraja, Namestie Maratonu mieru 1, Kosice, 04266, Slovakia
Eticka komisia pri Univerzitnej nemocnici Bratislava, Mickiewiczova 13, Bratislava, 813 69, Slovakia
Eticka komisia Nitrianskeho samospravneho kraja, Stefanikova trieda 69, Nitra, 94901, Slovakia
Eticka komisia pri Univerzitnej nemocnici Bratislava, Nemocnica akad. L. Derera, Limbova 5, Bratislava, 833 05, Slovakia
University of Stellenbosch Committee for Pharmaceutical Trials, Faculty of Health Sciences, University of Stellenbosch, Fransie van Zyl Drive, Tygerberg, Cape Town, 7505, South Africa
University of the Witwatersrand Human Research Ethics Committee, 8 Blackwood Avenue, Parktown, Johannesburg, 2193, South Africa
The University of the Free State Ethics Committee of the Faculty of Health Sciences, Francois Retief Building, Nelson Mandela Drive, University of the Free State, Bloemfontein, 9301, South Africa
Comite Etico de Fundación Jiménez Díaz, Avenida Reyes Católicos, 2, Madrid, 28040, Spain
CAEC, Consejeria de Salud. Avda. de la Innovacion, s/n Edificio Arena I, Sevilla, 41020, Spain
Comite Etica de Investigacion Clinica, Hospital Carlos Haya, Avda. Carlos Haya s/n, Malaga, 29010, Spain
Comite Etica de Investigacion Clinica de Cantabria, Hospital Universitario Marques de Valdecilla, Pabellon no-21, Avda Valdecilla s/n, Santandec, 39008, Spain
Comite etica Hospital U Puerta de Hierro, C/Manuel de Falla, 1, Majadahonda-Madrid, 28222, Spain
Comite Etico Hospital Universitario La Paz, Paseo de la Castellana, 261, Madrid, 28046, Spain
CAEC Autonomico de AndaluciaConsejeria de salud, Avda de la Innovacion, s/n, Edificio Arena I. Sevilla, 41020, Spain
Comite Etico de Investigacion Clinica, Hospital Virgen de la Macarena, Avda Doctor Fedriani , 2 Planta baja, Unidad de Ensayos Clinicos, Sevilla, 41009, Spain
Comite Etico de Investigacion Clinico, Hospital Virgen de la Victorio, Campus Universitario de Teatinos, s/n, Unidad de Garantia de Calidad, Malaga, 29010, Spain
Comite Etico Clinica Mediterranea de Neurociencias, Via Parque Alicante - Elche S/N, Alicante, 03114, Spain
Comite Etico de Investigacion Clinica, Hospital 12 de Octubre, Ctra. de Andalucía, Km. 5,4, Madrid, 28041, Spain
Comite Etico de Investigacion Clinica, Hospital San Juan, Ctra. Nacional 332 Alicante, Valencia s/n, Planta baja- Pasillo de Administracion, Alicante, 03550, Spain
Comite Etico de Investigacion Clinica, Autonomico de Andalucia, Consejeria de Salud, Avda. de la Innovacion. s/n - Edificio Arena, 1, Sevilla, 41020, Spain
Hospital San Cecilio, Comité Ético de Investigación Clínica, Avda. Dr. Oloriz, s/n, Antiguo Pabellόn Psiquiatrìa, 2ª Plan, Granada, 18012, Spain
Comite Etico Hospital La Paz, Paseo de la Castellana, 261, Madrid, 28046, Spain
Comite Etico Hospital Clínico San Carlos, Dr. Martín Lagos, s/n, Madrid, 28040, Spain
Hospital Carlos III, Sinesio Delgado, 10, Madrid, 28029, Spain
Hospital Gregorio Marañón, Comité Ético de Investigación Clínica, Fundación Investigación Biomédica, Pabellón de Gobierno, C/ Dr. Esquerdo, 46, Madrid, 28007, Spain
Hospital General de Jerez de la Frontera, crta.De Circunvalacion s/n, Secretaria de Consultas Externas Oncologia, Jerez (Cadiz), 11047, Spain
Comite etico de Investigacion Clinica, Fundació Unió Catalana d’Hospitales, Bruc, 72-74, Barcelona, Catalonia, 8009, Spain
Comite Etico del Pals Vasco, Departamento de Sanidad del Gobierno Vasco, C/Donostia-San Sebastian, no 1, Vitoria, 01010, Spain
Hospital de Donosti, Paseo Dr. Beguiristain, s/n, San Sebastián, 20014, Spain
Comite etico de Investigacion Clinica, Hospital Virgen de las Nieves, C/Dr. Azpitarte, 4, 4 Planta, Edificio Lieinio de la Fuente 4, Granada, 18012, Spain
Comite etico de Investigacion Clinica, Fundacio Unio Catalana d’Hospitals, C/ Brue72 1ª, Barcelona, 08009, Spain
Hospital 12 de Octubre, Ctra. de Andalucía, Km. 5,4, Madrid, 28041, Spain
Comite etico Hospital Ramón y Cajal, Ctra.de Colmenar Viejo km.9,100, Madrid, 28034, Spain
Comite etico de Investigacion Clinica de Asturias, C/Celestino Villamil, s/n, Oviedo, 33006, Spain
Regionala Etikprovningsnämnden i Uppsala, Drottninggatan 4, Box 1964, Uppsala, SE-751 49, Sweden
National Taiwan University Hospital, Research Ethics Committee, Department of Internal Medicine, B4, No. 7, Jung-Shan South Road, Taipei, 100, Taiwan
Mackay Memorial Hospital Institutional Review Board, No. 92, Chung-Shan North Road, Section 2, Taipei, 10449, Taiwan
Institutional Riview Board Changhua Christian Hospital, 135 Nan-Hsiao Street, Changhua, 500, Taiwan
Institutional Review Board, Taipei Veterans General Hospital, No.201, Shih-Pai Road, Sec.2, Taipei, 112, Taiwan
Joint Institutional Review Board, No. 201, Section 2, Shih-Pai Road, Taipei, Taiwan, R.O.C
National Cheng Kung University Hospital, Human Experiment and Ethics Committee, No. 138, Sheng-Li Road, Tainan City, 704, Taiwan, R.O.C
The Institutional Review Board of Taichung Veterans General Hospital, 160 Sec. 3, Chung-Kang Road, Taichung, 407, Taiwan
Independent Ethics Committee (IEC), Faculty of Medicine, Siriraj Hospital, Mahidol University, Prannok Road, Bangkok, 10700,Thailand
Research Ethics Committee, Faculty of Medicine, Chaing Mai University, 110 Intravaroros Street, Amphoe Muang, Chiang Mai, 50200, Thailand
Institutional Review Board, Royal Thai Army Medical Department, 317 Rajavithi Road, Rajathevee, Bangkok, 10400, Thailand
Ethics Committee. Faculty of Medicine, Ramathibodi Hospital, Mahidol University, Rama VI, Bangkok, 10400, Thailand
The Ethics Committee of the Faculty of Medicine, Chulalongkorn University, Rama IV Road, Pathumwan, Bangkok, 10330, Thailand
Central Ethics Committee, Minislry of Health of Ukraine, 5 Narndnogo Opolchennya street, Kyiv 03680, Ukraine
Local Ethic Committe of Odesa Regional Cardiodispensary, 32 Zahnlotnogo Street, Odesa, 65025, Ukraine
Central Ethics Committee, Minislry of Health of Ukraine, 5 Narndnogo Opolchennya street, Lyiv, 03680, Ukraine
Local Ethics Commiittee, Lviv City Municipal City Hospital No. 5, 26 Konovaltsia Street, Lyviv, 79103, Ukraine
Local Ethics Commiittee, Vinnytsia City Clinical Hospital #1, Pulmonology, 96 Khmelnytske Shosse, Vinnytsia, 21029, Ukraine
Local Ethics Commiittee, City Clinical Hospital No 27, 41 Pushkinska Street, Kharkiv, 61002, Ukraine
Local Ethics Committee, Kharhiv Medical Academy of Postgraduate Education, 58 Korchagintsev Street, Kharkiv, 61176, Ukraine
Local Ethics Committee, National Scientific Centre "M.D.Strazhesko Institute of cardiology", 5 Narodnogo Opolchennya street, Kyiv, 3680, Ukraine
Local Ethics Committee, Kharkiv State Treatment and Preventive Institution “Central Clinical Hospital of Ukrzaliznytsia”, 5 Balakireva Street, Kharkiv, 61018, Ukraine
Local Ethics Committee, Institute of Gerontology of AMS of Ukraine, 67 Vyshgorods'ka Street, Kyiv, 04114, Ukraine
Local Ethics Committee, Strazgesko Research Institute of Cardiology, 5 Narodnogo Opolchenia Street, Kyiv, 3680, Ukraine
Local Ethics Committee, Kyiv Emergency Care Hospital, 3 Bratyslavska Street, Kyiv, 2660, Ukraine
Local Ethics Committee, Odesa City Polyclinic №20, 62 Levitana Street, Odesa, 65114, Ukraine
Local Ethics Committee, City Clinical Hospital # 8, 266 g, Saltovskoye shosse, Kharkiv, 61176, Ukraine
Local Ethics Committee, Institute of Urgent and Reconstructive Surgery, Academy of Medical Science of Ukraine, 47 Leninskii Avenue, Donetsk, 83045, Ukraine
Local Ethics Committee, Zaporizhzhia City Clinical Hospital №7, 9 Lunacharskogo Street, Zaporizhzhia, 69118, Ukraine
Riverside Research Ethics Committee, Room W4/12, 4th Floor West, Charing Cross Hospital, Fulham Palace Road, London, W68RF, United Kingdom
Altru Health System Institutional Review Board, 1200 South Columbia Road, Grand Forks, North Dakota, 58201, United States
Quorum Review Institutional Review Board, 1601 5th Avenue, Suite 1000, Seattle, Washington, 98101, United States
Porter Hospital Institutional Review Board, 85 East United States Highway 6, Valparaiso, Indiana, 46383, United States
The Institutional Review Board for Human Subject Research for Baylor College of Medicine and Affiliated Hospitals, One Baylor Plaza, Room 6000, Houston, Texas, 77030, United States
Geisinger Institutional Review Board, 100 North Academy Avenue, Danville, Pennsylvania, 17822-2603, United States
ASRI- WPAHS Institutional Review Board, 320 East North Avenue, Pittsburgh, PA, 15212, United States
Western Institutional Review Board, 3535 Seventh Avenue South West, P.O. Box 12029, Olympia, Washington, 98508-2029, United States
Health Sciences Institutional Review Board, State University of New York at Buffalo, Parker Hall·Room 150, 3435 Main Street, Buffalo, New York, 14214-3000, United States
Baylor Research Institute, 3310 Live Oak, Suite 501, Dallas, Texas, 75204, United States
St. Cloud Hospital Institutional Review Board, 1406 Sixth Avenue North, St.Cloud, Minnesota, 56303, United States
Office of Research, Integrity & Risk Protection, Institutional Review Board, Medical University of South Carolina, Harborview Office Tower, Room 601, PO Box 250857, Charleston, South Carolina, 29425, United States
Kaiser Permanente of Northern California Institutional Review Board, 1800 Harrison Street, 16th Floor, Oakland, California, 94612, United States
Washington University Human Research Protection Office, 660 South Euclid Avenue, Campus Box 8089, St. Louis, Missouri, 63110, United States
Duke University Health System Institutional Review Board, 2424 Erwin Road, Campus Box 2712, Durham, North Carolina, 27705, United States
Grand View Hospital Institutional Review Board, 700 Lawn Avenue, Sellersville, Pennsylvania, 18960, United States
Henry Ford Hospital, Research Administration, 2799 West Gral1d Boulevard, CFP-BS.046, Detroit, Michigan, 48202, United States
EMH Regional Medical Center, Institutional Review Board, 630 East River St, Elyria, Ohio, 44035, United States
Office of Research Integrity, Institutional Review Board for Human Research, Harborview Office Tower, 19 Hagood Avenue, Suite 601, MSC 857, Charleston, South Carolina, 29425, United States
Weill Medical College of Cornell University Institutional Review Board, 407 East 61 st Street, RR110, New York, New York, 10065, United States
Wellspan Institutional Review Board, York Hospital, 1001 South George Street, York, Pennsylvania, 17405, United States
Office of Regulatory Affairs, 3624 Market Street, Suite 301 S., Philadelphia, Pennsylvania, 19104, United States
Aspirus Wausau Hospital Institutional Review Board, 333 Pine Ridge Boulevard, Wausau, Wisconsin, 54401, United States
Deborah Heart and Lung Centre, Institutional Review Board, 200 Trenton Road, Browns Mills, New Jersey, 08015, United States
VA San Diego Healthcare System, Institutional Review Board, San Diego, 3350 LaJolla Village Drive, Mailcode 151, San Diego, California, 92161, United States
UCSD Human Research Protections Program, 9500 Gilman Drive, Mail Code 0052, La Jolla, California, 92093, United States
Western Institutional Review Board, P.O. Box 12029, Olympia, Washington, 98508-2029, United States
Office of Clinical Trials NYU School of Medicine, 423 East 23rd Street, 10/F West Ring, New York, New York, 10010, United States
University of Miami, Human Subjects Research Office, 1500 NW 12th, Avenue, Suite 1002, Miami, Florida, 33136, United States
Saint Vincent Catholic Medical Centers, Integrated Scientific and Ethical Review Board, 170 W. 12th Street-StaffHouse, New York, New York, 10011, United States
Christiana Care Health System, InstitutiOfial Review Board, Helen F. Graham Cancer Center, 4701 Ogletown-Stanton Road, Suite 2350, West Pavilion, Newark, Denver, 1973, United States
Hartford Hospital, Institutional Review Board, Research Administration, 80 Seymour Street, Hartford, Connecticut, 06102, United States
The University of Toledo, Health Science Campus, Biomedical InStitUtional Review Board, Department for Human Research Protections, CCE Building, Room 0106, 3025 Arlington Avenue, Toledo, Ohio, 43614-2570, United States
Bridgeport Hospital Institutional Review Board, 267 Grant St., Bridgeport, Connecticut, 6610, United States
The Wright Center for Graduate Medical Education, Mercy Hospital, 746 Jefferson Avenue, Scranton, Pennsylvania, 18510, United States
Regional Health Institutional Review Board, 353 Fairmont Boulevard, Rapid City, South Dakota, 57701, United States
Duke University Health System, InStitutional Review Board, Hock Plaza, 2424 Erwin Road, Durham, Noth Carolina, 27705, United States
Mercy Medical Center - Des Moines, Institutional Review Committee, 1111 6th Avenue, Des Moines, Iowa, 50314, United States
Avera Institutional Review Board, 3900 West Avera Drive, Sioux Falls, S.D., 57108, United States.
