# Supplementary material for: Pharmacogenetic meta-analysis of baseline risk factors, pharmacodynamic, efficacy and tolerability endpoints from two large global cardiovascular outcomes trials for darapladib
Source: PLoS One. 2017 Jul 28;12(7):e0182115. doi: 10.1371/journal.pone.0182115 (PMC5533343; doi:10.1371/journal.pone.0182115)
Supplement: S8 Table — (XLSX) [file pone.0182115.s020.xlsx]

## Sheet: S8 Table
SOLID-TIMI 52: Name of IEC/IRB Committee with address
"Comité Independiente de Ética para Ensayos en Farmacologia C!inica- Fundación de Estudios Farmacólogicos y de Medicamentos (FEFYM), Uriburu 774-1°, piso- Ciudad de Buenos Aires, CI027AAP, Argentina
Comité de Ética del Hospital Provincial del Centenario, Urquiza 3101, Rosario, Provincia de Santa Fe, S2002KDS, Argentina
Comité de Ética Independiente de la Fundación Sanatorio Guemes (CEIFSG), Francisco Acuňa de Figueroa 1240, Ciudad Autónoma de Buenos Aires, C1180AAX, Argentina
Comité de Docencia e Investigación Sanatorio Julio Corzo, San Juan 3034, Rosario, Provincia de Santa Fe, S2002OUR, Argentina
Comité de Docencia e Investigacion Sanatorio San Geronimo, Santiago del Estero 2750, Santa Fe, Provincia de Santa Fe, S3000AOL, Argentina
CIEIS Clinica Chutro S.R.L, Avenue Colón 788, 5to. Piso, Córdoba, X5000EPU, Argentina
Comité de Docencia e Investigación del Instituto de Investigaciones Clinicas San Nicolas, Pellegrini 346, San Nicolas, Provincia de Buenos Aires, B2900DMH, Argentina
Cornité de Ética para la Investigación Clinica Hospital Italiano de La Plata, Avenida 51 entre 29 y 30 s/n, La Plata, Provincia de Buenos Aires, Argentina
Comité de Docencia e Investigación, Centro de Investigaciones Clinicas del Litoral SRL, Rivadavia 3363, Santa Fe, Provincia de Santa Fe, S3000FWO, Argentina
CIEIS Clinica Chutro S.R.L, Avenue Colón 788, 5to. Piso, Córdoba, Provincia de Córdoba, X5000EPU, Argentina
Comité de Ética en lnvestigación lnstituto Médico Especializado (IME), 568 Hidalgo Street, Ciudad Autónoma de Buenos Aires, CI405BCH, Argentina
Comité de Docencia e Investigacíon del Centro Modelo de Cardiologia, Laprida 554, San Miguel de Tucumán, Provincia de Tucumán, T4000IFL, Argentina
Comité de docencia e investigación Instituto de Cardiología de Corrientes "Juana Francisca Cabral", Simón Bolivar 1334, Corrientes, Provincia de Corriente, W3400AMZ, Argentina
Comité de Ética en Investigación Instituto de Investigaciones Clínicas, Avenue Colón 3364, Mar del Plata, Buenos Aires, B7600FZN Argentina
Comité de Docencia e investigación CEDIR- Centro de Diagnóstico y Rehabilitación, San Martin 3169, Santa Fe, Provincia de Santa Fe, S3000FSO, Argentina
Comité de Docencia e Investigación DIM Clinica Privada, Belgrano 136, Ramos Mejia, Provincia de Buenos Aires, B 1704ETD, Argentina
Comité de Ética de Protocolos de Investigación CEPI con funciones enel Hospital Italiano de Buenos Aires Sede San Justo (Centro Agustin A. Rocca), Presidente Perón 2231, San Justo, Provincia de Buenos Aires, BI754AZK, Argentina
Comité de Ética de Clinica Moguillansky, Mengelle 631, Cipolletti, Provincia de Rio Negro, R8324CVM, Argentina
Comité de Docencia e Investigación de Clinica Moguillansky, Mengelle 631, Cipolletti, Provincia de Rio Negro, R8324CVM, Argentina
Comité de Bioética del Instituto de Investigaciones Clinicas Rosario, Paraguay 160, Rosario, Provincia de Santa Fe, S2000CVD, Argentina
Comité de docencia e Investigación Instituto Cardiovascular Santa Fe, Belgrano 3055, Sante Fe, Provincia de Santa Fe, S3000GCI, Argentina
Comité de Ética Independiente del Instituto de Investigaciones Clinicas Zárate, Florestano Andrade 332, Zárate, Provincia de Buenos Aires, B2800DGH, Argentina
Comité de Ética del Hospital Italiano, General Benjamin Virasoro 1249, Rosario, Provincia de Santa Fe, S2001ODA, Argentina
Central Northern Adelaide Health Service Ethics of Human Research Committee (TQEH & HLMH) The Queen Elizabeth Hospital, Ground Floor, Basil Hetzel Institute for Medical Research, 28 Woodville Road, Woodville South, South Australia, 5011, Australia
Research Ethics Committee, Level 3, Hanson Institutem, Royal Adelaide Hospital, North Terrace, Adelaide, South Australia 5000, Australia
The Executive Officer Uniting Care Health Human Research Ethics Committee, The Wesley Hospital UnitingCare Health Human Research Ethics Committee, 1st Floor, Moorland House, 451 Coronation Drive, Auchenflower, Queensland, 4066, Australia
Greenslopes Research and Ethics Committee, Greenslopes Research and Ethics Committee Executive Suites Greenslopes Private Hospital, Newdegate Street, Geenslopes, Queensland, 4120, Australia
UnitingCare Health Human Research Ethics Committee, Moorlands House, The Wesley Hospital, 451 Coronation Drive, Auchenflower, Queensland, 4066, Australia
Australian Capital Territory, Human Research Ethics Committee, Australian Capital Territory, Health Research Office, Buiilding 10, Level 6, Canberra Hospital, Yamba Drive, Garran, Canberra, Australian Capital Territory, 2605, Australia
Eastern Health Research and Ethics Committee, Level 3, Arnold Building, 5 Arnold Street, Box Hill, Victoria, 3128, Australia
Human Research Ethics Committee, Level 7, Block 7, Royal Brisbane and Women's Hospital, Butterfield Street, Herston, Queensland, 4026, Australia
South Metropolitan Area Health Service, Human Research Ethics Committee, Room G5.27B, G Block, Fremantle Hospital, Alma Street, Fremantle, Western Australia, 6160, Australia
Bellberry Human Research Ethics Committee, 229 Greenhill Road, Dulwich, Southern Australia, 5065, Australia
Tasmanian Health and Medical Human Research Ethics Commitee (H&M HREC), Office of Research Services, UniversIty of Tasmania, Churchill Avenue, Sandy Bay, Tasmania 7005, Australia
Hunter New England Human Research Ethics Committee, Hunter New England Health, Locked Bag 1, New Larnbton, New South Wales, 2305, Australia
Sir Charles Gairdner Group, Human Research Ethics Committee, Level 2, A Block, Sir Charles Gairdner Hospital, Hospital Avenue, Nedlands, Western Australia, 6009, Australia
Centre Hospitalier Universitaire de Liège, Comité d'Ethique Hospitalo-Facultaire Universitaire de Liège, Domaine Universitaire du Sart Tilman, Bâtiment B35, Liège, 4000, Belgium
Cliniques Universitaires Saint-Luc, Commission d'Ethique Biomédicale, Faculté de Médecine, Avenue Hippocrate, 55.14, Bruxelles, 1200, Belgium
Onze-Lieve-Vrouwziekenhuis, Ethisch Comité, Moorselbaan 164, Aalst, 9300, Belgium
CHR de la Citadelle, Comité d'Ethique, Boulevard du 12e de Ligne 1, Liège, 4000, Belgium
Imeldaziekenhuis, VZW, Etisch Comité, Imeldalaan 9, Bonheiden, 2820, Belgium
Universitair Ziekenhuis Antwerpen, Comité voor Medische Ethiek, Wilrijkstraat, 10, Edegem, 2650, Belgium
Heilig - Hartziekenhuis Roeselare-Menen vzw, Medisch-Ethische Commissie, Campus Menen, Rijselstraat 71, Menen, 8930, Belgium
Centre Hospitalier Universitaire de Tivoli, Comité d’Ethique, Avenue Max Buset 34, La Louvière, 7100, Belgium
Universitair Ziekenhuis Brussel, Ethisch Comité, Laarbeeklaan 101, Brussels, 1090, Belgium
Universitair Ziekenhuis Leuven, Campus Gasthuisberg, Commissie Medische Ethiek, Herestraat 49, Leuven, 3000, Belgium
Centre Hospitalier Universitaire, Saint-Pierre, Comité d’Ethique, Rue Haute 322, Brussels, 1000, Belgium
Comitë de Ética em Pesquisa da Santa Casa de, Misericórdia de Pelotas, Praça Piratinino de Almeida, 53, Pelotas, Rio Grande Do Sul, 96015-290, Brazil
Comitë de Ética em Pesquisa em Seres Humanos da Real e Benemérita, Associaçäo portuguesa / Hospital, São Joaquim Rua Maestro Cardim, 769 - Bloco V - térreo, São Paulo, SP, Brazil
Comissäo Nacional de Etica em Pesquisa – CONEP, SEPN 510 Norte, Bloco A 1º- Subsolo, Edificlo Ex- Inan - Unidade II, Ministério da Saúde, Brasilia-DF, CEP 70750·521, Brazil
Comitë de Ética em Pesquisa em Seres Humanos do Instituto de Molestias Cardiovasculares - IMC Rua Castelo D'agua, 3030 - São José do Rio Preto.-MS-, 1505210, Brazil
Comitë de Ética em Pesquisa da PUCRS, Avenida Ipiranga, 6690 – 3º andar, Porto Alegre, Rio Grande Do Sul, 90610000, Brazil
Comitë de Ética em Pesquisa em Seres Humanos da, Faculdade de Medicina de Marilia-FAMEMA/SP, Avenida Monte Carmelo, 800, Marilia, São Paulo, 17519-030, Brazil
Comitë de Ética em Pesquisa em Seres Humanos da Univ Fed de Sāo Paulo/ Hosp Sāo Paulo/ Escola Paulista de Medicina/ UNIFESP, Rua Botucatu, 572 – 10 andar, Vila Clementino, Sāo Paulo, 04023-062, Brazil
Comite de Etica em Pesquisa em seres Humanos da Universidade Federal de mato Grosso do Sul – UFMS, Cidade Universitária, s/n – Caixa Postal 549, Campo Grande, MS, 79070-900, Brazil
Comité de Etica em Pesquisa do Instituto Nacional de Cardiologia de Laranjeiras, Rua das Laranjeiras, 374 - 5° –Laranjeiras, Rio De Janeiro, Rio De Janeiro, 22240-006, Brazil
Comite de Etica em Pesquisa do Insituto de Cardiologia do Distrito Federal – IC/ DF, Estrada Parque Contorno do Bosque S/N, Cruzeiro Novo, Brasília, DF, 70658-700, Brazil
Comitë de Ética em Pesquisa do Instituto de Cardiologia do Rio Grande Do Sul - Fundaçāo Universitária de Cardiologia, Avenida Princesa Isabel, 370 – Bairrp Santana, Porto Alegre, Rio Grande Do Sul, 90620-001, Brazil
Comité de Etica em Pesquisa em Seres Humanos da Irmandade da Santa Casa de Misericórdia de Porto Alegre, Rua Prof° Annes Dias, 295, Porto Alegre, Rio Grande Do Sul, 90020-090, Brazil
Comitë de Ética em Pesquisa em Seres Humanos do Hospital Santa Izabel/BA, Praça Conselheiro Almeida Couto, n0 500, Bairro Nazaré, Salvador, Bahia, 40050-410, Brazil
Comité de Etica em Pesquisa do Hospital Geral de Bonsucesso/ Ministerio da Saude, Avenida Londres, 616, Bonsucesso, Rio de Janeiro, RJ, 21.041-030, Brazil
Comité de Etica em Pesquisa do Centro Universitário de Votuporanga – Unifev, Rua Pemembuco 4196, Centro, Votuporanga, São Paulo, 15500-006, Brazil
Comité de Etica para Análise de Projetos de Pesquisa do HCFMUSP – CAPPesq, Rua Ovídio Pires de Campos, 255 - 50 andar, CEP, São Paulo, São Paulo, 5403-010, Brazil
Comité de Etica em Pesquisa em Seres Humanos do Hospital Universitário de Universidade de São Paulo, Avenida Professor Lineu Prestes 2565 - Cidade Universitária, São Paulo, São Paulo, 05508-000, Brazil
Comité de Etica em Pesquisa da Faculdade de Medicina de São José do Rio Preto - FAMERP, Avenida Brigadeiro Faria Lima, 5416, Sao Jose do Rio Preto, São Paulo, 15090-000, Brazil
Comité de Etica em Pesquisa em Seres Humanos do Hospital Mãe de Deus / Associaçāo Educadora São Carlos/ RS, Rua José de Alencar, 286, Porto Alegre, RS, 90880-480, Brazil
Comité de Etica em Pesquisa em Seres Humanos do IPSEMG – Hospital Governador Israel Pinheiro, Alameda Ezequiel Dias, 225, Santa Efigênia, Belo Horizonte, Minas Gerais, 30130-110, Brazil
Fundaçāo Hospitalar do Estado de Minas Gerais – FHEMIG, Alameda Vereador álvaro Celso, 100, Santa Efigênia, Belo Horizonte, Minas Gerais, 30150-260, Brazil
Comité de Etica em Pesquisa do Hospital Universitário Onofre Lopes, Avenida Nillo Peçanha, 620, Natal, Rio Grande Du Norte, 59012-300, Brazil
Comité de Etica em Pesquisa do Instituto Dante Pazanesse de Cardiologia, Avenida Dr. Dante Pazzanese, 500 - 60 andar - Ibirapuera, São Paulo, São Paulo, 04012-909, Brazil
Comité de Etica em Pesquisa em Seres Humanos do Grupo Hospitalar Conceição GHC/ RS, Avenida Francisco Trein, 596, Bloco H, 30 andar - Cristo Redentor - Porto Alegre, Rio Grande Do Sul, 91350-200, Brazil
Comité de Etica em Pesquisa em Seres Humanos do Hospital e Maternindade Angelina Caron, Rodovia do Caqui, 1150 Km 01, Araçatuba, Campina Grande do Sul, Paraná, 83430-000, Brazil
Comité de Etica em Pesquisa da Fundação Bahiana de Cardiologia, Rua das Rosas, 179, Edf. Empresarial San Juan, Sala 301, Pituba, Salvador, Bahía, 40810-070, Brazil
Hospital das Clínicas da Universidade Federal de Goiás, Primeira Avenida, S/N Setor Leste, Goiânia, Goiás, 74605-050, Brazil
Comité de Etica em Pesquisa em Seres Humanos da Santa Casa da Misercórdia de Belo Horizonte, Rus Domingos Vieira 590, Santa Efigênia, Belo Horizonte, Minas Gerais, 30150-240, Brazil
Comité de Etica em Pesquisa em Seres Humanos da Universidade Federal de Uberlândia/ MG, Avenida Joāo Naves de Ávila, 2121, Uberlândia, MG, 38400-098, Brazil
Comité de Etica em Pesquisa da Sociedade Evangelica, Beneficente de Curitiba, Rua Padre Anchieta, 2770, Curitiba, Paraná, 80730-000, Brazil
Comité de Etica em Pesquisa com Seres Humanos da PUC Campinas, Rod. D. Pedro I Km, 136 – Pq das Universidades Campinas, SP, 13086-900, Brazil
Comite de Etica em Pesquisa em seres Humanos Do Hospital deMessejana Dr.Carlos Alberto Studart Gomes, Avenida Frei Cirilo, 3480 - Messejana, Fortaleza, 60846-190, Brazil
Comite de Etica em Pesquisa do Hospital de Clínicas de Porto Alegre, Rua Ramiro Barcelos, 2350, Bom Fim, Porto Alegre, Rio Grande Do Sul, 90035-903, Brazil
Ethics Committee for Multicenter Trials, 8 Damyan Gruev Street, Sofia, 1303, Bulgaria
University Multiprofile Hospital for Active Treatment, "Queen Giovanna-ISUL", Cardiology Clinic, 8, Bialo More Street, Sofia, 1527, Bulgaria
Ottawa Health Science Network Research Ethics Board (OHSN-REB), Ottawa Hospital, Civic Campus, 725 Parkdale Avenue, Civic Box 411, Loeb Building, Ottawa, Ontario, K1Y 4E9, Canada
Clinical Research Ethics Board (Vancouver Island Health Authority), Royal Jubilee Hospital, Memorial Pavillion, K W 304, 1952 Bay Street, Victoria, British Columbia, V8R1J8, Canada
Comite d'ethique de la recherche en sante chez l'humain du Centre Hospitalier Universitaire de Sherbrooke, 3001, 12ieme avenue Nord, Sherbrooke, Quebec, J1H5N4, Canada
Institutional Review Board Centre de sante et de services sociaux de la région de Thetford Mines, 1717 rue Notre Dame Est, Thetford-Mines, Québec, G6G 2V4, Canada
Health Research Ethics Board, 308 Campus Tower, 8625-112 Street, Edmonton, Alberta, T6G1K8, Canada
Biomedical D Research Ethics Board Montreal General Hospital/ McGill University Health Centre, 1650 Cedar Avenue, Room LS1-509,Montreal, Quebec, H3G1A4, Canada
Comite d' Ethique de la Recherche du Centre Hospitalier Universitaire de Sherbrooke, Hospital Fleurimont,3001, 12th Avenue Nord, Bureau, Z5-3014, Sherbrooke, Quebec, J1H5N4, Canada
Research Ethics Office, St. Michael's Hospital, 30 Bond Street, Toronto, Ontario, M5B 1W8, Canada
Hamilton Health Sceince/ Faculty of Health Sciences Research Ethics Board, 293 wellington Street North, Suite102, Hamilton, Ontario L8L8E7, Canada
Comite d ‘ethique de Ia recherche en sante chez l'humain du Centre Hospitalier Universitaire de Sherbrooke, 3001, 12ieme Avenue Nord, Sherbrooke, Quebec, J11-15N4, Canada
The University of British Columbia Clinical Research Ethics Board, Room 210, Research Pavilion, 828 W.I01h Ave., Vancouver, B.C.V5Z lL8, Canada
Health Research Ethics Board, Suite 200, 2nd Floor Bonaventure Place, 95 Bonaventure Avenue, St. John's, Newfoundland, AlB 2X5, Canada
Comité Ético Cientifico Servicio de Salud Talcahuano, Thompson 86, Talcahuano, Bio-Bio, 4270350, Chile
Comité de Ética Cientifico del Servicio de Salud Metropolitano Central, Victoria Subercaseaux 381, Santiago, Metropolitana, 8320143, Chile
Comité de Ética en Investigación Escuela de Medicina Pontificia Universidad Católica de Chile, Marcoleta # 391, Piso 1, Santiago, Metropolitana, 8330024, Chile
Comite de Etica Cientifico del Servicio de Salud Metropolitano Oriente, Avenida Salvador # 364, Providencia, Santiago, Chile
Comite Etico Cientifico del Servicio de Salud Viña del Mar – Quillota, Hospital Dr. Gustavo Fricke, Calle Limache 1307, esquina Peñablanca 2do Piso. Viña del Mar, V Region - Chile
Comité de Ética Clinica Hospital Guillermo Grant Benavente, San Martin #1436, Cardiologia , Concepción, Bio-Bio, 4070038, Chile
Comité de Ética Cientifico del Servicio de Salud Araucania Sur, Calle Andrés Bello # 636, Temuco, Chile
Comité de ética Cientilico del Servicio de Salud Metropolitano Sur Oriente, Avenida Concha y Toro # 3459, Dirección del Servicio. Piso I, Of. Investigación Médica, Puente Alto, Santiago, Chile
Comité Ético Científico del Servicio de Salud Metropolitano Sur, Santa Rosa # 3453, Departamento Técnico, Santiago, Chile
Comité de Ética Cientifico del Servicio de Salud Araucania Sur, Calle Andrés Bello # 636, Temuco, Araucania, 4791301, Chile
Comité de Etica investigación de la Fundación del Caribe para la Investigación Biomedia, Carrera 50 No. 80-216 Piso 2, Barranquilla, Colombia
Comité de Investigacones y Etica, Pontifioia Universidad Javeriana, Hospital Universitario San Ignacio, Carrera 7 # Nro. 40-62 Piso 7, Bogotá, Colombia
Comite de Etica en Investigación de la Clinica Medellin, Clinica Medellin, Calle 53 # 46-38, Medellín, Colombia
Comite de Etica Instituto del Corazón de Bucaramanga, Clinica Chichamocha Calle 40 No. 27 A 22 Piso 7, Bucaramanga, Santander, Colombia
Comite de Etica en Investigacion Clinica, Fundacion Cardio Infantil. Insituto de Cardiologia, Calle 163 A No. 13B-60, Bogota, Colombia
Comite Corporativo de Etica en lnvestigacion, Fundacion Santa Fe de Bogota, Centro de Estudios e Investigacion en Salud (CEIS), Calle 119 No 7 -86, Bogotá D.C. Colombia
Comite de Etica de la Investigacion CEMDE S.A., Calle 33 A No. 70 A-175, Medellin, Colombia
Comite de Etica Hospitalaria e Investigación, Clinica Las Américas, Cra. 80 Diagonal 75B No.2 A 80-140, Medellin, Colombia
Comité de Etica del Centro de Diagnostico Cardiologico para la Investigación Biomedica, Castillogrande Calle 5a No. 6-47, Cartagena, Colombia
Comite de Etica e Investigaciones Fundacion Clinica Shaio, Diagonal 115 a No. 70 C-75, Bogota, Colombia
Comite de Etica en la Investigación CAIMED, Carrera 42 A No. 17 - 50, Bogota, 38007, Colombia
Comite de Etica en Investigación Fundacion Cardiomet Eje Cafetero, Calle 66 Numero 23B-03, Manizales, Caldas, 17001000, Colombia
Comite de Etica en Investigacion con Seres Humanos HSJ-FUCS (CEISH), Calle 10 No. 18-75, Bogota, D.C., Colombia
Comite de Etica en Investigación de la Fundación del Caribe para la Investigación Biomédia, Carrera 50 Numero 80-126, Piso 2, Barranquilla, Colombia
Eticka komise Fakultni nemocnice Brno, Jihlavska 20, Brno, 62500, Czech Republic
Eticka komise Nemocnice Slany, Politickych veznu 576, Slany, 27401, Czech Republic
Eticka komise Krajska nemocnice IPVZ, Krajska nemocnice, T. Bati a.s., Havlickovo nabrezi 600, Zlin, 76275, Czech Republic
Eticka komise Orlickoustecka nemocnice, a.s., Cs. armady 1076, Usti nad Orlici, 56218, Czech Republic
Eticka komise Kromerizska nemocnice a.s., Havlickova 660, Kromeriz, 76755, Czech Republic
Eticka komise Fakultni Nemocnice Kralovske Vinohrady, Srobarova 50, Praha 10, 10034, Czech Republic
Eticka komise Mestska nemocnice Caslav, Jenikovska 348, Caslav, 28601, Czech Republic
Eticka komise Nemocnice Jihlava, Vrchlickeho 59, Jihlava, 58633, Czech Republic
Eticka komise Nemocnice Tabor, Kpt. Jarosc 2000, 39003, Czech Republic
Eticka komise Vscobecna fakultni nemocnice v Praze, Na Bojisti 1, Prague 1, 12808, Czech Republic
Eticka komise Fakultni nemocnice Plzen, Dr. Edvarda Benese 13, Plzen - Bory, 30599, Czech Republic
Eticka komise Fakultni nemocnice a LF UP Olomouc, I.P.Pavlova 6, Olomouc, 77520, Czech Republic
Eticka komise Fakultni nemocnice u sv. Anny v Brne, Pekarska 53, Brno, 65691, Czech Republic
De Videnskabsetiske Komiteer i Region Hovedstaden, Kongens Vænge 2, Hillerød, 3400, Denmark
Comité de Protection des Personnes lle de France II, Centre Universitaire des Saint Péres, 45 rue dcs Saint Péres (6ème étage, Porte 625), Paris, 75006, France
Ethikkommission der Landesärztekammer in Hessen, Im Vogelsgesang 3, Frankfurt, 60488, Germany
Egészségügyi Tudományos Tanács Klinikai Farmakológiai Etikai Bizottsága, Arany János u.6-8, Budapest, H-1051, Hungary
Institutional Review Board, Fortis Hospital, B-22, Sector-62, Noida, Uttar Pradesh, 201301, India
Institutional Ethics Committee, Fortis Hospital, Sector 62, Phase-VIII, Mohali, Punjab, 160062, India
Bankers Ethics Committee, Bankers Heart Institute, Near Tagorenagar, Opposite Suryakiran Complex, Old Padra Road, Vadodara, Gujarat, 390015, India
Institute Ethics Committee, CARE Hospital, 10-50-11/5 Waltair Main Road, Ramnagar, Visakhapatnam, 530002, India
Medanta Independednt Ethics Committee, Medanta-The Medicity, Sector-38, Gurgaon, Haryana, 122001, India
Institute Ethics Committee (A unit of Escorts Herat & Super Speciality Institute Limited), Fortis Escorts Hospital, Majitha Verka Bypass Road, Amritsar, Punjab, 143004, India
Institutional Ethics Committee, Care foundation,Care convergence centre, H,No.8-2-595/2/B, Road No.1O, Banjara Hills, Hyderabad, 500034, lndia
Ethics Committee - Apollo Hospitals International Limited, Plot No.1 A, Bhat GIDC Estate Gujarat, Gandhinagar, 382428, India
Institutional Ethics Committee, Nizam's Institute of Medical Sciences, Panjagutta, Hyderabad, Andhra Pradesh, 500082, India
Sterling Hospital Ethics Committee, 8th Floor, Sterling Hospital, Sterling Hospital Road, Memnagar, Ahmedabad, 380052, India
Poona Medical Research Foundation, E4-C Two E4-F Avenue Condominium Boat Club Road, Pune, 411001, India
Ethics Committee for Research, Fortis Flight Lieutenant Rajan Dhall Hospital, Sector B, Pocket 1 Aruna Asaf Ali Marg, Vasant Kunj, New Delhi, 110070, India
Institutional Ethical Committee, Care Foundation, Care Hospital, Road No.1, Banjara Hills, Hyderabad, Andhra Pradesh, 500034, India
Institutional Ethics Committee, Sanjay Gandhi Post Graduate Institute of Medical Sciences, Raebareli Road, Lucknow, Uttar Pradesh, 226014, India
Independent Ethics Committee, Fortis Escorts Heart Institute, Okhla Road, New Delhi, Delhi, 110025, India
Ethics Committee, Apollo Hospitals, Apollo Health City, Jubilee Hills, Hyderabad, Andhra Pradesh, 500096, India
Ethics Committee - Apollo Hospitals, Apolli Hospitals Enterprise Limited, #21 Greams Lane, Off Greams Road, Chennai, 600006, India
Institutional Ethics Committee, Krishna Institute of Medical Sciences, 1-8-31/1, Minister Road, Secunderabad, Andhra Pradesh, 500003, India
Ethics Commite of Care Institute of Medical Sciences, Near Shukan Mall,Off Science City Road, Sola, Ahmedabad, Gujarat, 380060, India
Mediciti Ethics Committee, Mediciti Hospital, 5-9- 22, Secretariat Road, Hyderabad, Andhra Pradesh, 500063, India
Instituional Ethics Committee, Fortis Escorts Hospital, Jawaharlal Nehru Marg, Malviya Nagar, Jaipur, 302017, India
Institutional Ethics Committee, Madras Medical Mission, 4-A, Dr. J Jayalalitha Nagar, Mogappair, Chennai, Tamil Nadu, 600037, India
Independent Ethics Committee, Fortis Escorts Hosptial and Research Centre, Neelam Bata Road, Faridabad, Haryana, 121001, India
Institutional Ethics Committee, Deenanath Mangeshkar Hospital & Research Center, Erandwane, Pune, 411004, India
Ethics Committee, Sir Ganga Ram Hospital, Sir Ganga Ram Hospital Marg, Rajinder Nagar, New Delhi, 110060, India
Institutional Helsinki Committee, Western Galilee Hospital-Nahariya, P.O Box 21, Nahariya, 22100, Israel
Institutional Helsinki Committee, Tel Aviv Sourasky Medical Center, 6 Weitzman Street, Tel Aviv, 64239, Israel
Institutional Helsinki Committee, Sheba Medical Center, Tel-Hashomer, Ramat-Gan, 52621, Israel
Institutional Helsinki Committee, Shaare Zedek Medical Center, 12 Shmuel Biet Street, POB3235, Jerusalem, 91031, Israel
Institutional Helsinki Committee, Rambam Medical Center, 8 Haaliya Hashniya Street, Haifa, 31096, Israel
Institutional Helsinki Committee, Ziv Medical Center, Safed, 13100, Israel
Institutional Helsinki Committee, Barzilai Medical Center, 2 Hahistadrout street, Ashkelon, 78278, Israel
Institutional Helsinki Committee, Kaplan Medical Center, Rehovot, 76100, Israel
Institutional Helsinki Committee, Lady Davis Carmel Medical Center, 7 Michal St, Haifa, 34362, Israel
Institutional Helsinki Committee, Meir Medical Centre, 59, Tchernihovsky Street, Kfar Saba, 44281, Israel
Institutional Helsinki Committee, Hadassah Medical Organization, Jerusalem, 91120, Israel
Institutional Helsinki Committee, Hillel-Yaffe Medical Center, Hillel-Yaffe Medical Center,, Hadera, 38100, Israel
Institutional Helsinki Committee, The Baruch Padeh Medical Centre, Poriya, M.P. Lower Galilee, Tiberias, 15208, Israel
Institutional Helsinki Committee, Edith Wolfson Medical Center, 62 Halochamim Street, Holon, 58100, Israel
Institutional Helsinki Committee, Bnai-Zion Medical Center, 47 Golomb Street, Haifa, 31048, Israel
Comitato Etico Unico della Provincia di Parma, Via Gramsci, 14, Parma, 43126, Italy
CERU - Comitato Etico Regionale Unico c/o Azienda Ospedaliero, Universitaria, Pizzale Santa.Maria della Misericordia, 15, Udine, 33100, Italy
Comitato Etico dell’Università “Sapienza” , (Policlinico Umberto I-Azienda Ospedaliera S.Andrea), Viale del Policlinico, 155, Roma, 00161, Italy
Comitato Etico dell' Universita' Cattolica del Sacro Cuore-Policlinico Universitario Agostino Gemelli di Roma-Largo Agostino, Gemelli, 8, Roma, 00168, Italy
Comitato Erico dell' Azienda Ospedaliero Universitaria Maggiore della Carità, Corso Mazzini, 18, Novara (NO), Piemonte, 28100, Italy
Comitato Etico Interaziendale Di Area Vasta Bologna-Imola-Ferrara (CE-BIF), Azienda Ospedaliera-Universitaria di Ferrara, Arcispedale S.Anna, Via Aldo Moro, 8 Cona (FE), Ferrara, Emilia-Romagna, 44124, Italy
Comitato Etico Lazio 1, Azienda Ospedaliera San Camillo Forlanini, c/o Farmacia 0spedale San Camillo Circonval. Gianicolense, 87, Rome(RM), 00152, Italy
Comitato Etico Milano Area C, c/o Azienda Ospedaliera, Ospedale Niguarda Ca’ Granda, Piazza Ospedale Maggiore 3, Milano, 20162, Italy
Comitato Etico per le Attivita Boimediche Carlo Romano Dell', Università degli Studi Federico II di Napoli, Via S. Pansini, 5, Naples(NA), Campania, 80131, Italy
Comitato Etico della Provincia di Bergamo, c/o A.O. Papa Giovanni XXIII, Piazza OMS, 1, Bergamo, 24127, Italy
Comitato Etico Area Vasta Nord Ovest, c/o Azienda Ospedaliero-Universitaria Pisana di Pisa, Via Roma 67, Pisa, 56126, Italy
Comitato Etico dell' Azlenda Sanitaria Unica regionale delle Marche dl Ancona, Via Cadutl del Lavoro, 40, Ancona (AN), 60131, Italy
Comitato Etico Provinciale di Modena, Via del Pozzo 71, Modena, 41124, Italy
Comitato Etico Indipendente Azienda Ospedaliero-Universitaria di Bologna Policlinico S. Orsola-Malpighi, Via Albertoni, 15, Bologna, 40138, Italy
Comitato di Bloetica della ASL di Sassari, via Monte Grappa, 82, Sassari (SS), 07100, Italy
Tokushukai Group Institutional Review Board, 1-8-7, Koji-machi, Chiyoda-ku, Tokyo, 102-0083, Japan
Institutional Review Board Fukuoka Wajiro Hospital, 2-2-75, Wajirogaoka, Higashi-ku, Fukuoka-city, Fukuoka, 811-0213, Japan
Institutional Review Board Kobe City Medical Center General Hospital, 2-1-1, Minatojimaminami-machi, Chuo-ku, Kobe-city, Hyogo, 650-0047, Japan
National Cerebral and Cardiovascular Center Institutional Review Board, 5-7-1, Fujishirodai, Suita-city, Osaka, 565-8565, Japan
Teine Keijinkai Hospital Institutional Review Board, 12-1-40, Maeda 1-jo, Teine-ku, Sapporo-city, Hokkaido, 006-8555, Japan
Institutional Review Board of Okayama University Hospital, 2-5-1, Shikata-cho, Kita-ku, Okayama-city, Okayama, 700-8558, Japan
Yokohama City University Medical Center, Institutional Review Board, 4-57, Urafune-cho, Minami-ku, Yokohama-city, Kanagawa, 232-0024, Japan
Kyoto University Hospital Institutional Review Board, 54, Shogoinkawahara-cho, Sakyo-ku, Kyoto-city, Kyoto, 606-8507, Japan
Juntendo University Hospital Institutional Review Board, 3-1-3, Hongo, Bunkyo-ku, Tokyo, 113-8431, Japan
National Hospital Organization Central Review Board, 2-5-21, Higashigaoka, Meguro-ku, Tokyo, 152-8621, Japan
Juntendo University Shizuoka Hospital Institutional Review Board, 1129, Nagaoka, Izunokuni-City, Shizuoka, 410-2295, Japan
Mitsui Memorial Hospital Institutional Review Board, 1, Kanda Izumi-cho, Chiyoda-ku, Tokyo, 101-8643, Japan
Institutional Review Board of Kyungpook National University Hospital, 200 DongDuk-Ro, Jung-Gu, Dae-Gu, 700-721, Korea
Pusan National University Hospital Institutional Review Board, Pusan National University Hospital, Ami-dong 1-ga, Seo-gu, Pusan, 602-739, Korea
Institutional Review Board of Chungnam National University Hospital, 640 Daesa-Dong, Jung-Gu, Daejeon, 301-721, Korea
Chonnam National University Institutional review Board, Chonnam National University Hospital, 8 Hak-dong, Dong-gu, Gwangju, 501-757, Korea
Seoul National University Hospital Institutional Review Board, Seoul National University Hospital , 28 Yeongeon-Dong, Jongno-Gu, Seoul, 110-744, Korea
Institutional Review Board of Asan Medical Center, 388-1, Pungnap-2-Dong, Songpa-Gu, Seoul, 138-736, Korea
Yonsei University Health System Institutional Review Board, Yonsei University Health System, 250 Seongsanno,Seodaemun-gu, Seoul, 120-752, Korea
Institutional Review Board of Samsung Medical Center, 50 Ilwon-dong, Gangnam-gu, Seoul, 135-710, Korea
Seoul St. Mary's Hospital Institutional Review Board, Seoul St. Mary's Hospital, The Catholic University of Korea, 505, Banpo-dong, Seocho-gu, Seoul, 137-701, Korea
Institutional Review Board of Wonju Christian Hospital, 162, Ilsan-dong, Wonju, Gangwoo–do, 220-701, Korea
CMO Regio Amhem-Nijmegen, Th. Craanenlaan 6, Nijmegen, 6500 HB, Netherlands
Health and Disability Ethics Committee, 1 The Terrace, Wellington Central, 6011, New Zealand
Comite Institutional De Etica En Investigacion De La Universidad De San Martin De Porres – Clinica Cadamujer, Avenida Alameda del Corregidor 1531, Urbanizacion Los Sirius, La Molina, Lima, 12, Peru
Comite Institucional de Etica en la Investigacion Hospital Nacional Cayetano Heredia, Avenida Honorio Delgado 262 Urbanizacion Ingenieria – S.M.P, Lima, Peru
Ethics Review Board, Philippine General Hospital, Taft Avenue, Manila, 1000, Philippines
Institutional Review Board, Philippine Heart Center, East Avenue, Quezon City, 1100, Philippines
National Ethics Committee, Philippine Council for Health Research and Development, Department, Bicutan, Taguig, Metro Manila, 1631, Philipines
Ethics Review Board, Davao Doctors Hospital, E. Quirino Avenue, Davao City, 8000, Philippines
Institutional Ethcs and Reiew Board, Perpetual Succour Hospital, Gorordo Avenue, Cebu City, 6000, Philippines
Hospital Bioethics Committee, Quirino Memorial Medical Center, J.P. Rizal Street, Project 4, Quezon City, 1109, Philippines
Research Institute of Health Sciences, University of the East Ramon Magsaysay Memorial Medical Center, Aurora Boulevard, Quezon City, 1113, Philippines
Komisja Bioetyczna przy Centrum Medycznym, Ksztalcenia Podyplomowego w Warszawie, ul. Marymoncka 99/103, Warsaw, woj. mazowieckie, 01-813, Poland
Academy of Medical Sciences – National Bioethics Committee for Medicines and Medical Devices, 19-21 Stefan cel Mare Street, District 2, Bucharest, 020125, Romania
Local Ethics Committee within State Educational Institution of Higher Professional Education, Ural State Medical Academy of Roszdrav, 3, Ulitsa Repina, Ekaterinburg, 620219, Russia
The Russian Federation Ministry of Healthcare and Social Development, Department for Government Regulation of Medicines Circulation/ The Ethics Council, 3, Rakhmanovsky Pereulok, Moscow, 127994, Russia
Local Ethics Committee within Municipal Institution of Healthcare, Kemerovo Cardiology Dispensary, 6, Sosnovyy Bulvar, Kemerovo, 650002, Russia
Independent Ethics Committee within St. Petersburg City Hospital #28 "Maksimilianovskaya", 1-3, Ulitsa Dekabristov, St. Petersburg, 190000, Russia
The Ethics Committee within North-Western State Medical Academy named after I.I. Mechnikov, 47, Piskarevskiy prospect, St. Petersburg, 195067, Russia
Local Ethics Committee within Medical Research Institute (MRI), LLC, 25, Boulevard A, Koli Tomchaka Street, St. Petersburg, 196084, Russia
Local Ethics Committee within Non-governmental Institution of Healthcare «Departmental Hospital at Kemerovo Station of “RZhD” JSC», 9, Ulitsa Sibiryakov Gvardeytsev, Kemerovo, 650055, Russia
Local Ethics Committee within Samara Regional Clinical Cardiology Centre”, 43, Ulitsa Aerodromnaya, Zheleznodorozhnyi, Rayon, Samara, 443070, Russia
Local Independent Ethics Committee of Municipal Institution of Healthcare «Gatchina Central Region Clinical Hospital», 15a, Ulitsa Roshchinskaya, korpus 1, Leningradskaya Oblast, Gatchina, 188300, Russia
Interacademic Ethics Committee within Association of medical and pharmaceutical higher education establishments, 8, Ulitsa Trubetskaya, stroenie 2, Moscow, 119992, Russia
Local Ethics Committee within St. Petersburg State Institution of Healthcare, City Hospital #15, 4, Ulitsa Avangardnaya, St. Petersburg, 198205, Russia
Independent Ethics Committee within Moscow City State Institution of Healthcare, City Clinical Hospital #15 named after O.M. Filatov of Moscow City Board of Health, 23, Ulitsa Veshnyakovskaya, Moscow, 111539, Russia
Local Ethics Committee of Atherosclerosis Centre within FSI «Research Institute of Physical and Chemical Medicine of Roszdrav» based at Moscow City State Institution of Healthcare, City clinical hospital # 29 named after N.E. Bauman, 2, Gospitalnaya Polschad, Moscow, 111020, Russia
Local Ethics Committee within St. Petersburg State Budget Institution of Healthcare «Alexandrovskaya City Hospital», 4, Prospect Solidamosty, St. Petersburg, 193312, Russia
Ethics Committee on clinical cardiology within Federal State Institution “Russian Cardiology Research and Production Center” of the Ministry of Healthcare and Social Development of RF, Department of angiologia, 15a, Tretya Cherepkovskaya Ulitsa, Moscow, 121552, Russia
Local Ethics Committee of the Centre of Applied Clinical Pharmacology within People’s Friendship University (on the base of City Clinical Hospital #64), 61, Ulitsa Vavilova, Moscow, 117292, Russia
Local Ethics Committee within SEIHPE, St. Petersburg State Medical Academy named after I.I. Mechnikov of Roszdrav, 47, Piskaryovskiy Prospect, St. Petersburg, 195067, Russia
Local Ethics Committee within St. Petersburg Research Institute of Emergency Medicine named after I.I. Djanelidze, 3, Ulitsa Budapestskaya, St. Petersburg, 192242, Russia
Ethics Committee of State Educational Institution of Higher Professional Education, Novosibirsk State Medical University of Roszdrav, 52, Krasniy Prospekt, Novosibirsk, 630091, Russia
Committee of biomedical ethics of Russian Academy of Medical Sciences Institution «Research Institute for Cardiology of RAMS Siberian Affiliate», Affiliate «Tyumen Cardiology Center», 111, Ulitsa Melnikaite, Tyumen, 625026, Russia
Local Ethics Committee within State Educational Institution of Higher Professional Education «Orenburg State Medical Academy of Roszdrav», 6, Ulitsa Sovetskaya, Orenburg, 460000, Russia
Committee of Biomedical Ethics within Institution of Russian Academy of Medical Sciences, Research Cardiology Institute of Siberian Affiliate RAMS, 111a, Ulitsa Kievskaya, Tomsk, 634012, Russia
Independent Ethics Committee within Municipal Treatment and Prevention Institution, City Hospital #33, 54, Prospekt Lenina, Nizhniy Novgorod, 603076, Russia
Local Ethics Committee within Federal State Institution “Saratov Research Cardiology Institute of Ministry of Healthcare and Social Development of Russian Federation”, 141, Ulitsa Chernyshevskogo, Saratov, 410028, Russia
Ethics Committee on clinical cardiology within Federal State Budget Institution “Russian Cardiology Research and Production Center” of the Ministry of Healthcare and Social Development of RF, Department of angiologia, 15a, Tretya Cherepkovskaya Ulitsa, Moscow, 121552, Russia
Local Ethics Committee within Federal State Institution «Heart, Blood and Endocrinology Federal Center of Rosmed Technologies named after V.A Almazov, Clinical Research Unit of Coronary heart Disease, 2, Ulitsa Akkuratova, St. Petersburg 197341, Russia
Local Ethics Committee within City Clinical Hospital #36, 1, Ulitsa Fortunatovskaya, Moscow, 105187, Russia
Local Ethics Committee within State budget scientific institution of Tyumen Region "Tyumen department of South Ural Scientific Centre of Russian Academy of Medical Science", 7, 4 km Chervishevskogo trakta, Building 1, Floor 5, Tyumen, 625000, Russia
Ethics Committee within State Educational Institution of Higher Professional Education «Saratov State Medical University named after V.I. Razumovskiy of Roszdrav», 112, Ulitsa Bolshaya Kazachya, Saratov, 410012, Russia
Local Ethics Committee within St. Petersburg State Institution of Healthcare «City Hospital # 26», 2, Ulitsa Kostyushko, St. Petersburg, 196247, Russia
Ethics Committee at Regional State Budget Institution of Healthcare “Regional Clinical Hospital”, Ulitsa Lyapidevskogo, 1, Barnaul, 656024, Russia
Local Ethics Committee of Municipal Institution of Healthcare «Novosibirsk Municipal Clinical Hospital for Emergency Medicine # 2», 155, Ulitsa Turgeneva, Novosibirsk, 630008, Russia
Local Ethics Committee within St. Petersburg State Institution of Healthcare «City Pokrovskaya Hospital», 85, Bolshoy Prospekt Vasilyevskogo Ostrova, St. Petersburg, 199106, Russia
Ethics Committee of Novosibirsk Region State Budget Institution of Healthcare « Novosibirsk Region Clinical Cardiological Centre», 6. Ulitsa Zalesskogo, korpus 8, Novosibirsk, 630047, Russia
Local Ethics Committee within Yaroslavl Municipal Institution of Healthcare «Clinical Emergency Hospital named after N.V. Soloviev», 11, Ulitsa Zagorodniy Sad, Yaroslavl, 150003, Russia
Local Ethics Committee within Moscow City State Budget Institution of Healthcare “City clinical Hospital # 11”, 6, Ulitsa Dvintsev, Moscow, 127018, Russia
Local Ethics Committee within State Institution of Healthcare of Moscow “City Hospital # 17 of Moscow City Board of healthcare of West administrative division”, Ulitsa Volynskaya, 7, Moscow, Moscow obl., 119620, Russia
Local Ethics Committee within City «Clinical Hospital No 51», 7/33, Ulitsa Alyabyeva, Moscow, 121309, Russia
Eticka Komisia Nitranskeho, samospravneho kraja, Razusova 2A, Nitra, 94901, Slovakia
Eticka komisia Narodny ustav srdcovych a cievnych chorob, a.s., Pod Krasnou horkou 1, Bratislava 37, 83348, Slovakia
Eticka komisia Univerzitna nemocnica Bratislava, Nemocnica Stare Mesto, Mickiewiczova 13, Bratislava, 81369, Slovakia
Eticka Komisia PRI Fakultnej Nemocnici Nitra, Spitalska 6, PP41C, Nitra, 94901, Slovakia
Eticka Komisia Univerzitna Nemocnica Bratislava, Nemocnica Akad.L.Derera, Limbova 5, Bratislava, 83305, Slovakia
Úrad košického Samosprávneho Kraja, Etická Komisia, Namestie Maratónu Mieru 1, Košice, 04266, Slovakia
South African Medical Association Research Ethics Committee (SAMAREC), The South African Medical Association, Block F, Castle Walk Corporate Park, Nossob Street, Erasmuskloof Ext. 3., Pretoria, Gauteng, 0153, South Africa
Health Research Ethics Committee University of Stellenbosch (HRECUS), Faculty of Health Sciences, Division of Research Development and Support; Francie van Zijlrylaan, Parow, Cape Town, 7500, South Africa
University of the Witwatersrand, Human Research Ethics Committee (HREC), 8 Blackwood Avenue, Parktown, Johannesburg, 2193, South Africa
Faclilty of Health Sciences Research Ethics Committee, University of Pretoria, Steve Biko Academic Hospital, Private Bag X385, Pretoria, 0001, South Africa
Ethics Committee of the Faculty of Health Sciences, Block D, Dean’s Division, Room 115, Faculty of health Sciences, PO BOX 339, Nelson Mandela drive, University of the Free state, Bloemfontein, 9300, South Africa
Secretaria del Comité Ético de Investigación Clínica (CElC), Hospital Universitario La Paz, Hospital General Planta 8a Despacho 818 y 819, Paseo de la Castellana 261, Madrid, 28046, Spain
Regionala etikprövningsnämnden i Göteborg, Guldhedsgatan 5a, hus 2, plan 4, Gothenburg, 41320, Sweden
Institutional Review Board, Veterans General Hospital – Taipei , No 201, Sec 2 Shih-Pai Road, Beitou District, Taipei ,11217, Taiwan
Institution Review Board of Chi-Mei Foundation Hospital, No. 901, Zhonghua Road, Yong Kang District, Tainan City, Taiwan
Ethics Committee/Institutional Review Board, Shin Kong Wu Ho-Su Memorial Hospital, 95, Wen-Chang Road Shih Lin 111, Taipei, Taiwan
Kaohsiung Medical University Chung-Ho Memorial Hospital, Institutional Review Board, No.100, Tzyou 1st Road Kaohsiung 807, Taiwan
Research Ethics Review Committee , Far-Eastern Memorial Hospital No. 21, Nan-Ya South Road, Banciao, Taipei, Taiwan
Institutional Review Board Chang Gung Medical Foundation, 199, Tung Hwa North Road, Taipei, 105, Taiwan
Institutional Review Board, Cheng-Hsin General Hospital, No. 45, Cheng-Hsin st, Pai-Tou, Taipei, 112, Taiwan
Ethical Review Committee for Research in Human Subjects, Ministry of Public Health, Technical Health Office, Ministry of Public Health, Building 2, 6th floor, The Permanent Secretary for Public Health Building, Tiwanond Road, Muang Nonthaburi, 11000, Thailand
The Human Ethic Committee of Thammasat University:1 ,99 Moo.18, Paholyothin Road,Klongluang, Pathumthani, 12120, Thailand
Institutional Review Board Maharaj Nakornratchasima Hospital, Maharaj Nakhon Ratchasima Hospital, 49 Chang-pueng Road, Nakornratchasima Hospital, Maharaj Nakhon Ratchasima Hospital, 49 Chang-pueng Road, Muang District, Nakhonratchasima, 30000, Thailand
The Khon Kaen University Ethics Committee for human research, Office of President building 2 Floor 2nd, Khon Kaen University,mittraphap road,Nai Muang Subdistrict,Muang District,Khon Kaen, 40002, Thailand
Research Ethics Committee, Faculty of Medicine, Chiang Mai University, 110 lntravaroros Street, Amphoe Muang, Chiangmai, 50200, Thailand
Committee on Human Rights Related to Researches Involving Human Subjects, Faculty of Medicine, Ramathibodi Hospital, Mahidol University, Rama VI Road, Bangkok, 10400, Thailand
Siriraj Institutional Review Board, Faculty of Medicine Siriraj Hospital Mahidol University, His Majesty the King's 80th Birthday Anniversary 5th December 2007 Building 2nd floor Room 210, 2, Wang Lang Road, Bangkoknoi, Bangkok, 10700, Thailand
Dokuz Eylul University Clinical Trial Ethics Committee, Yeni Dekanlik Binasi, Kat: 2, Inciralti, Izmir, 35340, Turkey
Republic of Turkey, Ministry of Health, Turkish Drug and Medical Device Institution, Department Head of Drugs, Biological and Medical Products, Clinical Drug Researches Department, Sogutozu Mahallesi, 2176. Sokak No.5, Cankaya/ANKARA, 06520, Turkey
The Commission of Ethics Questions of Olexandrivska Clinical Hospital, Vulytsya Shovkovychna, 39/1, Kyiv, 01601, Ukraine
Commission on Ethics Questions of Kyiv City Clinical Hospital 5, Vulytsya Vidpochynku, 11, Kyiv, 03115, Ukraine
Commission on Ethics Questions of Central City Clinical Hospital 1, Vulytsya R. Luxemburg, 52a, Donetsk, 83114, Ukraine
Commission on Ethics Questions of Municipal Institution "City Clinical Hospital 3", Bulvar Lidersovskyy, 11, Odesa, 65014, Ukraine
Commission on Ethics Questions of Kyiv City Clinical Hospital 1, Kharkivske Shose, 121, Kyiv, 02091, Ukraine
Commission on Ethics Questions of Municipal Institution of Health Care "City Clinical Hospital 27" of Kyiv District, Vulytsya Pushkinska, 41, Kharkiv, 61002, Ukraine
Commission on Ethics Questions of State Institution "Institute of Therapy n.a. "L.T. Malaya National Institute of Therapy of the National Academy of Medical Sciences of Ukraine, Prospect Postysheva, 2a, Kharkiv, Kharkiv region, 61039, Ukraine
Commission on Ethics Questions of City Joint Emergency Hospital, Vulytsya Sverdlova, 65, Dnipropetrovsk, 49006, Ukraine
Commission on Ethics Questions of City Hospital 1, Vulytsya Volodarskogo, 4, Mykolayiv, 54033, Ukraine
Commission on Ethics Questions of City Clinical Emergency Hospital 6, Vulytsya Gagarina, 15, Simferopol, AR Crimea, 95026, Ukraine
Commission on Ethics Questions of Municipal Institution Regional medical center of cardiovascular diseases of Zaporizhzhya regional council, intensive care unit , Vulytsya Peremogy, 78, Zaporizhzhya, 69000, Ukraine
Commission on Ethics Questions of State Institution “Road Clinical Hospital 2 of Kyiv station DTGO "Southwest Railway" Prospect Povitroflotskyy, 9, Kyiv, 03049, Ukraine
Commission on Ethics Questions of Municipal Institution of Public Health of Kharkiv City Clinical Hospital of Emergency Medical Care named after professor Meshchaninov, Provulok Balakireva, 3-A, Kharkiv, 61018, Ukraine
Commission on Ethics Questions of National Scientific Center "Institute of Cardiology named after academic MD. Strazhesko" Vulytsya Narodnogo Opolchennya, 5, Kyiv, 03680, Ukraine
Commission on Ethics Questions of Municipal Institution of Health Care "City Clinical Hospital 27", Vulytsya Pushkinska, 41, Kharkiv, 61002, Ukraine
Commission on Ethics Questions of Lugansk Regional Clinical Hospital, Kv. 50-richya Oboroni Luganska, 14, Lugansk, 91045, Ukraine
The Commission on Ethics Questions at Kyiv city clinical hospital of medical emergency assistance, 3, Vulytsya Bratyslavska, Kyiv, 02660, Ukraine
Commission on Ethics Questions of City Clinical Hospital 1, Khmelnytske Shose, 96, Vinnytsya, 21029, Ukraine
Commission on Ethics Questions of Vinnytsya Regional Clinical Hospital n.a. M.I. Pyrohov, Vulytsya Pyrogova, 46, Vinnytsya, 21018, Ukraine
Commission on Ethics Questions of Municipal Institution "Kharkiv City Clinical Hospital 8", Saltivske shose, 266-G, Kharkiv, 61176, Ukraine
Commission on Ethics Questions of Municipal Institution "Lutsk City Clinical Hospital" Vulytsya Vidrodzhennia, 13, Lutsk, 43024, Ukraine
NRES Committee East of England - Cambridge East, The Old Chapel Royal Standard Place, Nottingham, NG1 6FS, United Kingdom
Quorum Review Inc., Suite 800, 1501 Fourth Avenue, Seattle, Washington, 98101, United States
Altru Health System Institutional Review Board, 1200 South Columbia Road, Grand Forks, North Dakota, 58201, United States
Essentia Health, Institutional Review Board, 502 East Second Street, Duluth, Minnesota, 55805, United States
Wayne State University Human Investigation Commitee, 87 East Canfield, Second Floor, Detroit, Michigan 48201, United States
Health Sciences Institutional Review Board, 190 Galena Hall, DC074.00, 905 Hitt Street, Columbia, Missouri, 65212, United States
McLaren Regional Medical Center-Institutional Review Board, 401 South Ballenger Highway, Flint, Michigan, 48532, United States
Genesis Health Care Institutional, Review Board, 800 Forest Avenue, Zanesville, Ohio, 43701, United States
Western Institutional Review Board, 1019 39th Avenue South East, Puyallup, Washington, 98374, United States
Institutional Review Board , Wake Forest University Health Sciences, Medical Center Boulevard, Winston-Salem, North Carolina, 27157, United States
St. Joseph Mercy Health System, 5301 East Huron River Drive, Suite RHB # 2018, Ann Abor, Michigan, 48106-9808, United States
Mission Health Institutional Review Board, 509 Biltmore Avenue, Asheville, North Carolina, 28801, United States
Institutional Review Board of the Guthrie Clinic, One Guthrie Square Sayre, Pennsylvania, 18840, United States
Elmhurst Memorial Hospital, Institutional Review Committee, 155 East Brush Hill Road, Elmhurst, Illinois, 60126, United States
Human Subject/Institutional Review Board, Office of the Vice Provost for Reseach, University of Massachusetts Medical School, 55 Lake Avenue North, Worcester, Massachusetts, 01655, United States
North Mississippi Health Services, Institutional Review Board,830 South Gloster Street, Tupelo, Mississippi, 38801, United States
Allegheny Singer Research Institute·WPAHS Institutional Review Board, 15th Floor South Tower, 320 East North Avenue, Pittsburgh, Pennsylvania, 15212, United States
Broward Health Institutional Review Board, Broward General Medical Center, 1600 S. Andrews Avenue, Fort Lauderdale, Florida, 33316, United States
University of Kentucky Office of Research Integrity, 315 Kinkead Hall, Lexington, Kentucky, 40506-0057, United States
Institutional Review Board, Lancaster General Hospital, 555 North Duke Street, Lancaster, Pennsylvania, 17604, United States
University Hospital Institutional Review Board, 1350 Walton Way, Augusta, Georgia, 30901, United States
Saint Joseph’s Institutional Review Board, 5673 Peachtree Dunwoody Road, Suite 550, Atlanta, Georgia, 30342, United States
Dignity Health Institutional Review Board #14, 400 J Street, Sacramento, California, 95819, United States
Mercy Health Springfield Communities Institutional Review Board, 1235 East Cherokee Street, Springtield, Missouri, 65804, United States
Saint Joseph Mercy-Oakland Institutional Review Board, 44405 Woodward Avenue, H- 23, Pontiac, 48341, United States
Creighton University Institutional Review Board, 2500 California Plaza, Omaha Nebraska, 68178, United States
Baylor Research Institute, 3310 Live Oak, Suite 501, Dallas, Texas 75204, United States
VA Greater Los Angeles Health Care System, Research and Development Office, Institutional Review Board, 11301 Wilshire Boulevard, West Los Angeles, California, 90073, United States
University Hospitals Institutional Review Board, Lakeside 1400, 11100 Euclid Avenue, Cleveland, Ohio, 44106, United States
Cook County Bureau of Health Services, 627 South Wood Street, Room 333 – Institutional Review Board Office, Chicago, Illinois, 60612, United States
St. Cloud Hospital Institutional Review Board, 1406 Sixth Avenue North, St. Cloud, Minnesota, 56303, United States
Sutter health Central Area Institutional Review Committee, 2801 Capitol Avenue, Suite 400, Sacramento, California 95816, United States
Office of Research, Integrity and Risk Protection, Institutional Review Board, Medical University of South Carolina, Harborview Office Tower, Room 601, PO Box 250857, Charleston, South Carolina 29425, United States
Atlantic Health System Institutional Review Board, 475 South Street, Morristown, New Jersey, 07962, United States
Mercy Hospital Fort Smith Institutional Review Board, P.O. Box 17000, 7301 Rogers Avenue, Fort Smith, Arkansas, 72903, United States
Maimonides Medical Center, C/O Edgar Lichstein, M.D., 4802 Tenth Avenue, Brooklyn, New York, 11219, United States
Committee for the Protection of Human Subjects, University of Texas Health Science Center at Houston, 6410 Fannin Street, Suite 1100, Houston, Texas, 77030, United States
University of Texas Medical Branch, Institutional Review Board, 301 University Boulevard, 4.500 RSH, Galveston, Texas, 77555-0158, United States
Baptist Medical Center Institutional Review Committee, 820 Prudential Drive, Suite 413, Jacksonville, Florida, 32207, United States
Edward Hines Jr. VA Hospital, Captain James A Lovell Federal Health Care Centre Institutional Review Board, 5th Avenue and Roosevelt Road, Hines, Illinois, 60141, United States
Marquette General Hospital, Institutional Review Board, 420 West Magnetic Street, Marquette, Michigan, 49855, United States
Institutional Review Board, Baystate Medical Center, 759 Chestnut Street, Springfield, Massachusetts, 01199, United States
Southern Arizona VA Health Care System 1, Cardiology, 3601 South 6th Avenue, (0-151) Building 77, Tucson, Arizona, 85723, United States
IU Health Ball Memorial Hospital, Institutional Review Board, 2401 West University Avenue, Muncie, Indiana 47303, United States
Office of Research Compliance Stony Brook University, W5530 Frank Melville Jr. Memorial Library, Stony Brook, New York 11794-3368, United States
Peoria Institutional Review Board, 1 Illini Drive, Peoria, Illinios, 61656-1649, United States
Oregon Health Sciences University Institutional Review Board, 3181 Southwest Sam Jackson Park Road or 0690 SW Bancroft, L106R1, Portland, Oregon, 97239, United States
Grandview Hospital Institutional Review Board, 700 Lawn Avenue, Sellersville, Pennsylvania, 18960, United States
St. Luke's Health System Institutional Review Board, 190 East Bannock, Boise, Idaho, 83712, United States
Washington University Human Research Protection Office, 660 South Euclid Avenue, Campus Box 8089, St. Louis, Missouri, 63110, United States
Tallahassee Memorial Hospital Institutional Review Board, 1300 Miccosukee Road, Tallahassee, Florida, 32308, United States
Boone Hospital Center Institutional Review Board, 1600 East Broadway, Columbia, Montana, 65201, United States
Advocate Health Care Institutional Review Board, 205 West, Touhy, Suite 203, Park Ridge, Illinois, 60068, United States
University of Texas Southwestern Medical Center, Institutional Review Board, 5323 Harry Hines Boulevard C1.206, Dallas, Texas, 75390-8843, United States
Beaumont Hospitals, Human investigation Committee, 3811 West 13 Mile Road, Royal Oak, Michigan, 48073, United States
Carolinas Healthcare System Institutional Review Board, 1540 Garden Terrace, Suite 406, Charlotte, North Carolina, 28203, United States
Institutional Review Board Tufts Medical Center, 800 Washington, Streetbox 817, Boston, Massachusetts, 02111, United States
Humility of Mary Health Partners Institutional Review Board, 1044 Belmont Avenue, Youngstown, Ohio, 44501, United States
University Hospitals Elriya Medical Centre, 630 East River Street, Elyria, Ohio, 44035, United States
Franciscan Health System Medical Research Evaluation Committee, St. Joseph Medical Center, MS 01-79, 1717 South J Street, Tacoma, Washington, 98405, United States
Sterling Institutional Review Board, 6300 Powers Ferry Road, Suite 600-351, Atlanta, Georgia, 30339, United States
Research Participant Protection Office, Lehigh Valley Health Network, 1255 South Cedar Crest Boulevard, Suite 3500, Allentown, Pennsylvania, 18103, United States
Northshore University Health System Institutional Review Boards Research Institute, 1001 University Place, Evanston, Illinos, 60201-31379, United States
The Moses H. Cone Health, Institutional Review Board, 1200 North Elm Street, Greensboro, North Carolina, 27401, United States
Wellspan Health System Institutional Review Board, York Hospital, 1001 South George Street, York, Pennsylvania, 17405, United States
University of Michigan Medical School Institutional Review Board, 2800 Plymouth Road, Building 200, Room 2086, Ann Arbor, Michigan 48109-2800, United States
University of Maryland School of Medicine, Human Research Protections Office, Biopark I, 800 West Baltimore Street, Suite 100, Baltimore, Maryland, 201201-1559, United States
McGuire Institutional Review Board, McGuire Veterans Administration Medical Center, 1201 Broad Rock Boulevard, Richmond, Virginia, 23249, United States
Institutional Review Board Office of Research Integrity, Medical University of South Carolina, Harborview Office Tower, 19 Hagood Avenue, Room No. 601, MSC857, Charleston, South Carolina, 29425-8570, United States
Partners Human Research Committee, Human Research Office, 116 Huntington Avenue, Suite 1002, Boston, Massachusetts, 02116, United States
Aspirus Wausau Hospital Institutional Review Board, 333 Pine Ridge Boulevard, Wausau, Wisconsin, 54401, United States
ProMedica Health System Institutional Review Board, Conrad Jobst Tower, Suite 900, 2142 North Cove Boulevard, Toledo, Ohio, 43606, United States
Valley Health Institutional Review Board, 1840 Amherst Street, Winchester, Virginia, 22601, United States
Montefiore Medical Center Institutional Review Board, 111 East 210th Street, Bronx, New York, 10467, United States
Deborah Heart and Lung Center, 200 Trenton Road, Browns Mills, New Jersey, 8015, United States
Veterans Affairs San DIego Health Care System Human Research Protections 151, 3350 La Jolla Village Drive, San Diego, California, 92161, United States
Yale University Human Investigation Committee, 55 College street, New Haven, Connecticut, 06510, United States
St. Luke's Hospital and Health Network Institutional Review Board, 801 Ostrum Street, Bethlehem, Pennsylvania, 18015, United States
Trinity Medical Center Institutional Review Board, 2701 17th Street, Rock Island, Illinois, 61201, United States
St. Francis Hospital Institutional Review Board, St. Francis Hospital, 100 Port Washington Boulevard, Roslyn, New York, 11576, United States
Wayne State University, Human Investigation Committee, 101 East Alexandrine, Detroit, Michigan, 48201, United States
Corporate Institutional Review Board for Bellin Health System, 744 South Webster Avenue, Green Bay, Wisconsin, 54301, United States
HealthPartner’s Institutional Review Board, Mail Stop 11503-H, 640 Jackson Street, St Paul, Minnesota, 55101, United States
New York University ,New York University School of Medicine Institutional Review Board, 1 Park Avenue, 6th Floor, New York City, New York, 10016, United States
Covenant Health Institutional Review Board, 280 Fort Sanders West Boulevard, Building 4, Suite 218, Knoxville, Tennessee, 37922, United States
The University of New Mexico Health Sciences Center, Human Research Review Committee, MSC 08 4560 BMSB Room B71, One University of New Mexico, Albuquerque, New Mexico, 87131-0001, United States
Park Nicollet Institute, Park Nicolett Institutional Review Board, 3800 Park, Nicollet Boulevard, Minneapolis, Minnesota,55416, United States
East Tennessee State University Institutional Review Board, Ross Hall, PO Box 70565, Johnson City, Tennessee, 37614-1707, United States
Rush University Medical Center Institutional Review Board, Research and Clinical Trials Administration, 707 South Wood Street, Lower Level Annex, Chicago, Illnois, 60612, United States
VA Pittsburgh Healthcare System Institutional Review Board, 7180 Highland Drive, Pittsburgh, Pennsylvania, 15240, United States
Lutheran Hospital Institutional Review Board, 7950 West Jefferson Boulevard, Fort Wayne, Indiana, 46804, United States
North Memorial Health Care, North Memorial Medical Center Institutional Review Board, 3300 Oakdale Avenue North, Suite 200, Robbinsdale, Minnesota, 55422, United States
Maine Medical Center Institutional Review Board, 81 Research Drive, Scarborough, Maine, 04074, United States
Office of Research Integrity (ORI), Institutional Review Board for Human Research, Medical University of South Carolina, 19 Hagood Avenue, Suite 601, MSC 857, Charleston, South Carolina, 29425, United States
Hartford Hospital Institutional Review Board, 80 Seymour Street, Hartford, Connecticut, 06102, United States
Institutional Review Board, Providence Holy Cross Medical Center, 15031 Rinaldi Street, Mission Hills, California, 91345, United States
The University of Toledo, Health Science Campus, Biomedical Institutional Review Board, Department for Human Research Protections, CCE Building, Room 0106, 3025 Arlington Avenue, Toledo, Ohio, 43614-2570, United States
Indiana University Institutional Review Board, 980 Indiana Avenue, Locekfield, Room 3315, Indianapolis, Indiana, 46202-2915, United States
Bridgeport Hospital Institutional Review Board, 267 Grant Street, Bridgeport, Connecticut, 6610, United States
Central Arkansas Veterans Healthcare System (CAVHS) Institutional Review Board, 4300 West Seventh Street, 111/LR, Little Rock, Arkansas, 72205, United States
Huntsville Hospital Institutional Review Committee, 101 Sivley Road, Huntsville, Alabama, 35801, United States
Regional Hospital Institutional Review Board-353 Fairmont Boulevard, Rapid City, South Dakota, 57701, United States
Pinnacle Health Hospitals Institutional Review Board, Bloom Outpatient Centre, Suite 109, Harrisburg, Pennsylvania, Rajesh, 17109, United States
Mercy Medical Center Institutional Review Board,1111 6th Avenue, Des Moines, Iowa, 50314, United States
Eastern Maine Medical Center Institutional Review Board, 489 State Street, Bangor, Maine, 04402-0404, United States
